# Supplementary material for: Assessing Global Transcriptome Changes in Response to South African Cassava Mosaic Virus [ZA-99] Infection in Susceptible Arabidopsis thaliana
Source: PLoS One. 2013 Jun 27;8(6):e67534. doi: 10.1371/journal.pone.0067534 (PMC3694866; doi:10.1371/journal.pone.0067534)
Supplement: Table S1 — Log2-fold differentially expressed genes (p<0.05) after normalization. (XLSX) [file pone.0067534.s001.xlsx]

## Sheet: log2-fold DE SACMV
Table S1: Log2-fold differentially expressed genes (p<0.05) after normalization.
GeneName	Description		ATG ID	14dpi Fold Change	14dpi Adjusted P-value	24dpi Fold Change	24dpi Adjusted P-value	36dpi Fold Change	36dpi Adjusted P-value
	77-L022147-065-007-E10-SeLA MPIZ-ADIS-065d Arabidopsis thaliana cDNA clone 007-E10, mRNA sequence [DR750066]		AT1G63040	-2.10212	3.16e-06	-5.08982	5.3e-112	-3.98256	8.61e-33
AT1G11175	Arabidopsis thaliana (AT1G11175) otherRNA [NR_022066]		AT1G11175			2.074	5.22e-23
AT1G11185	Arabidopsis thaliana (AT1G11185) otherRNA [NR_022067]		AT1G11185					-3.94749	2.18e-32
AT1G67792	Arabidopsis thaliana (AT1G67792) otherRNA [NR_022379]		AT1G67792					-2.02764	5.17e-09
AT4G08035	Arabidopsis thaliana (AT4G08035) otherRNA [NR_022935]		AT4G08035	2.22979	9.42e-07
AT4G38215	Arabidopsis thaliana (AT4G38215) otherRNA [NR_023059]		AT4G38215	-2.43807	2.24e-06
AT5G06865	Arabidopsis thaliana (AT5G06865) otherRNA [NR_023105]		AT5G06865			-2.28221	3.04e-29
AT5G41612	Arabidopsis thaliana (AT5G41612) otherRNA [NR_023208]		AT5G41612					2.09305	2.88e-08
MIR159B	Arabidopsis thaliana (MIR159/MIR159B) otherRNA [NR_022098]		AT1G18075			2.04595	3.55e-22
THH1	Arabidopsis thaliana (TOM THREE HOMOLOG); virion binding (AT1G14530) mRNA, complete cds [NM_179330]		AT1G14530					-2.17446	9.32e-11
AT1G54050	Arabidopsis thaliana 17.4 kDa class III heat shock protein (HSP17.4-CIII) (AT1G54050) mRNA, complete cds [NM_104282]		AT1G54050	-4.11099	1.24e-08	-2.66111	8.12e-41	-2.92599	5.6e-20
AT1G59860	Arabidopsis thaliana 17.6 kDa class I heat shock protein (HSP17.6A-CI) (AT1G59860) mRNA, complete cds [NM_104679]		AT1G59860	-6.41377	2.4e-09	-6.76846	9e-155	-3.70941	1.13e-24
AT2G29500	Arabidopsis thaliana 17.6 kDa class I small heat shock protein (HSP17.6B-CI) (AT2G29500) mRNA, complete cds [NM_128504]		AT2G29500			-2.07973	3.54e-23	-3.50768	4.47e-27
AT1G53540	Arabidopsis thaliana 17.6 kDa class I small heat shock protein (HSP17.6C-CI) (AA 1-156) (AT1G53540) mRNA, complete cds [NM_104232]		AT1G53540					-6.17054	1.33e-56
AT1G07400	Arabidopsis thaliana 17.8 kDa class I heat shock protein (HSP17.8-CI) (AT1G07400) mRNA, complete cds [NM_100614]		AT1G07400	-5.57396	3.11e-09	-4.17346	2.22e-86	-5.37467	2.09e-40
AT5G51440	Arabidopsis thaliana 23.5 kDa mitochondrial small heat shock protein (HSP23.5-M) (AT5G51440) mRNA, complete cds [NM_124523]		AT5G51440	-2.31551	1.14e-06			-5.63845	3.59e-51
AT1G52560	Arabidopsis thaliana 26.5 kDa class I small heat shock protein-like (HSP26.5-P) (AT1G52560) mRNA, complete cds [NM_104134]		AT1G52560					-3.10822	3.18e-22
AT4G21870	Arabidopsis thaliana 26.5 kDa class P-related heat shock protein (HSP26.5-P) (AT4G21870) mRNA, complete cds [NM_118308]		AT4G21870					-7.48764	2.95e-69
AT1G60000	Arabidopsis thaliana 29 kDa ribonucleoprotein, chloroplast, putative / RNA-binding protein cp29, putative (AT1G60000) mRNA, complete cds [NM_104692]		AT1G60000					2.01145	7.89e-09
AT1G06620	Arabidopsis thaliana 2-oxoglutarate-dependent dioxygenase, putative (AT1G06620) mRNA, complete cds [NM_100539]		AT1G06620			-3.28934	4.27e-60
AT1G14120	Arabidopsis thaliana 2-oxoglutarate-dependent dioxygenase, putative (AT1G14120) mRNA, complete cds [NM_101277]		AT1G14120			2.04632	3.47e-22
AT2G30830	Arabidopsis thaliana 2-oxoglutarate-dependent dioxygenase, putative (AT2G30830) mRNA, complete cds [NM_128636]		AT2G30830					-2.48577	1.51e-14
AT4G27140	Arabidopsis thaliana 2S seed storage protein 1 / 2S albumin storage protein / NWMU1-2S albumin 1 (AT4G27140) mRNA, complete cds [NM_118848]		AT4G27140			-2.38249	2.84e-32	-2.06784	1.73e-09
AT5G09290	Arabidopsis thaliana 3'(2'),5'-bisphosphate nucleotidase, putative / inositol polyphosphate 1-phosphatase, putative (AT5G09290) mRNA, complete cds [NM_120965]		AT5G09290	2.66773	3.06e-07
AT5G48540	Arabidopsis thaliana 33 kDa secretory protein-related (AT5G48540) mRNA, complete cds [NM_124230]		AT5G48540					-2.09868	7.44e-10
AT5G16010	Arabidopsis thaliana 3-oxo-5-alpha-steroid 4-dehydrogenase family protein / steroid 5-alpha-reductase family protein (AT5G16010) mRNA, complete cds [NM_121606]		AT5G16010					-2.96985	3.39e-17
AT2G45300	Arabidopsis thaliana 3-phosphoshikimate 1-carboxyvinyltransferase / 5-enolpyruvylshikimate-3-phosphate / EPSP synthase (AT2G45300) mRNA, complete cds [NM_130093]		AT2G45300					-2.01518	7.17e-09
4CL1	Arabidopsis thaliana 4CL1 (4-COUMARATE:COA LIGASE 1); 4-coumarate-CoA ligase (4CL1) mRNA, complete cds [NM_104046]		AT1G51680					-2.50154	9.73e-15
4CL1	Arabidopsis thaliana 4CL1 (4-COUMARATE:COA LIGASE 1); 4-coumarate-CoA ligase (4CL1) mRNA, complete cds [NM_179462]		AT1G51680					-2.14904	1.86e-10
4CL3	Arabidopsis thaliana 4CL3 (4-coumarate:CoA ligase 3); 4-coumarate-CoA ligase (4CL3) mRNA, complete cds [NM_179513]		AT1G65060	-2.20151	1.05e-06
4CL5	Arabidopsis thaliana 4CL5 (4-COUMARATE:COA LIGASE 5); 4-coumarate-CoA ligase (4CL5) mRNA, complete cds [NM_113018]		AT3G21230					-3.42356	4.57e-26
ACOS5	Arabidopsis thaliana 4-coumarate--CoA ligase family protein / 4-coumaroyl-CoA synthase family protein (AT1G62940) mRNA, complete cds [NM_104972]		AT1G62940			-2.19668	1.16e-26
A37	Arabidopsis thaliana A37 (PYRIDOXINE BIOSYNTHESIS 1.2); protein heterodimerization (A37) mRNA, complete cds [NM_112475]		AT3G16050	-2.24978	8.65e-07			-2.55729	2.02e-15
AT2G18193	Arabidopsis thaliana AAA-type ATPase family protein (AT2G18193) mRNA, complete cds [NM_179641]		AT2G18193	4.25159	1.14e-08	4.5736	9.36e-98	3.50737	4.47e-27
AT3G28510	Arabidopsis thaliana AAA-type ATPase family protein (AT3G28510) mRNA, complete cds [NM_113771]		AT3G28510	2.37912	7.63e-07	2.13674	7.2e-25
AT3G28540	Arabidopsis thaliana AAA-type ATPase family protein (AT3G28540) mRNA, complete cds [NM_113774]		AT3G28540	2.19155	2.21e-06
AT4G28000	Arabidopsis thaliana AAA-type ATPase family protein (AT4G28000) mRNA, complete cds [NM_118938]		AT4G28000					-3.38106	1.48e-25
AACT1	Arabidopsis thaliana AACT1 (ANTHOCYANIN 5-AROMATIC ACYLTRANSFERASE 1); transferase (AACT1) mRNA, complete cds [NM_125509]		AT5G61160	2.85544	1.22e-07	2.37188	5.94e-32
AAP2	Arabidopsis thaliana AAP2 (AMINO ACID PERMEASE 2); amino acid transmembrane transporter (AAP2) mRNA, complete cds [NM_120958]		AT5G09220					-2.01867	6.54e-09
AAP4	Arabidopsis thaliana AAP4 (amino acid permease 4); amino acid transmembrane transporter (AAP4) mRNA, complete cds [NM_125780]		AT5G63850					-2.26349	7.89e-12
AAP7	Arabidopsis thaliana AAP7 (amino acid permease 7); amino acid transmembrane transporter (AAP7) mRNA, complete cds [NM_122286]		AT5G23810					-2.0437	3.32e-09
AT1G66510	Arabidopsis thaliana AAR2 protein family (AT1G66510) mRNA, complete cds [NM_105322]		AT1G66510					-2.09292	8.69e-10
AT1G53270	Arabidopsis thaliana ABC transporter family protein (AT1G53270) mRNA, complete cds [NM_104205]		AT1G53270			2.15958	2.11e-21
AT3G28345	Arabidopsis thaliana ABC transporter family protein (AT3G28345) mRNA, complete cds [NM_113754]		AT3G28345					-2.69007	4.65e-17
AT5G13580	Arabidopsis thaliana ABC transporter family protein (AT5G13580) mRNA, complete cds [NM_121361]		AT5G13580			2.54564	2.9e-37
AT5G19410	Arabidopsis thaliana ABC transporter family protein (AT5G19410) mRNA, complete cds [NM_121946]		AT5G19410			2.19527	1.28e-26
ABI1	Arabidopsis thaliana ABI1 (ABA INSENSITIVE 1); calcium ion binding / protein serine/threonine phosphatase (ABI1) mRNA, complete cds [NM_118741]		AT4G26080			2.15558	1.99e-25
ABR1	Arabidopsis thaliana ABR1 (ABA REPRESSOR1); DNA binding / transcription factor (ABR1) mRNA, complete cds [NM_125871]		AT5G64750			-3.41358	7.03e-64	-6.76	1.91e-62
ACA1	Arabidopsis thaliana ACA1 (autoinhibited Ca2+ -ATPase 1); calcium-transporting ATPase/ calmodulin binding (ACA1) mRNA, complete cds [NM_179385]		AT1G27770			-2.23545	7.93e-28
ACD6	Arabidopsis thaliana ACD6 (ACCELERATED CELL DEATH 6); protein binding (ACD6) mRNA, complete cds [NM_117519]		AT4G14400					2.73401	1.37e-17
AT2G39920	Arabidopsis thaliana acid phosphatase class B family protein (AT2G39920) mRNA, complete cds [NM_129550]		AT2G39920					2.06034	2.11e-09
AT4G29270	Arabidopsis thaliana acid phosphatase class B family protein (AT4G29270) mRNA, complete cds [NM_119071]		AT4G29270					2.00908	8.39e-09
ACR7	Arabidopsis thaliana ACR7 (ACT Domain Repeat 7) (ACR7) mRNA, complete cds [NM_118407]		AT4G22780			-2.30103	8.14e-30
ACS6	Arabidopsis thaliana ACS6 (1-AMINOCYCLOPROPANE-1-CARBOXYLIC ACID (ACC) SYNTHASE 6) (ACS6) mRNA, complete cds [NM_117199]		AT4G11280					2.51303	1.68e-12
AT5G67520	Arabidopsis thaliana adenylylsulfate kinase, putative (AT5G67520) mRNA, complete cds [NM_126152]		AT5G67520					-2.93801	3.98e-20
ADT5	Arabidopsis thaliana ADT5 (AROGENATE DEHYDRATASE 5); arogenate dehydratase/ prephenate dehydratase (ADT5) mRNA, complete cds [NM_122169]		AT5G22630			-2.17138	6.7e-26
AERO1	Arabidopsis thaliana AERO1 (ARABIDOPSIS ENDOPLASMIC RETICULUM OXIDOREDUCTINS 1); FAD binding / electron carrier/ oxidoreductase, acting on sulfur g_ (AERO1) mRNA, complete cds [NM_105887]		AT1G72280			-2.60522	4.16e-39
AGC2-1	Arabidopsis thaliana AGC2-1 (OXIDATIVE SIGNAL-INDUCIBLE1); kinase (AGC2-1) mRNA, complete cds [NM_113431]		AT3G25250	-2.52412	3.54e-07	-3.12433	4.36e-55
AGL42	Arabidopsis thaliana AGL42 (AGAMOUS LIKE 42); transcription factor (AGL42) mRNA, complete cds [NM_180916]		AT5G62165	2.15632	1.71e-06
AGP13	Arabidopsis thaliana AGP13 (ARABINOGALACTAN PROTEIN 13) (AGP13) mRNA, complete cds [NM_118765]		AT4G26320					-4.28446	2.46e-36
AGP19	Arabidopsis thaliana AGP19/ATAGP19 (ARABINOGALACTAN-PROTEIN 19) (AGP19/ATAGP19) mRNA, complete cds [NM_105546]		AT1G68725					-2.45435	3.71e-14
AGP31	Arabidopsis thaliana AGP31 (ARABINOGALACTAN-PROTEIN 31); structural constituent of cell wall (AGP31) mRNA, complete cds [NM_102594]		AT1G28290			-2.36684	8.41e-32
AGP7	Arabidopsis thaliana AGP7 (Arabinogalactan protein 7) (AGP7) mRNA, complete cds [NM_125937]		AT5G65390	-2.0952	2.06e-06
AIG2	Arabidopsis thaliana AIG2 (AVRRPT2-INDUCED GENE 2) (AIG2) mRNA, complete cds [NM_113814]		AT3G28930	2.2213	2.05e-06
AT2G37770	Arabidopsis thaliana aldo/keto reductase family protein (AT2G37770) mRNA, complete cds [NM_001036428]		AT2G37770					2.01478	7.23e-09
AT5G01670	Arabidopsis thaliana aldose reductase, putative (AT5G01670) mRNA, complete cds [NM_120245]		AT5G01670					-2.17336	9.61e-11
AT1G34060	Arabidopsis thaliana alliinase family protein (AT1G34060) mRNA, complete cds [NM_103128]		AT1G34060			2.10688	5.58e-24
AT1G65560	Arabidopsis thaliana allyl alcohol dehydrogenase, putative (AT1G65560) mRNA, complete cds [NM_105230]		AT1G65560			-2.09501	1.26e-23
AT5G02170	Arabidopsis thaliana amino acid transporter family protein (AT5G02170) mRNA, complete cds [NM_120295]		AT5G02170					-2.90346	1.07e-19
AT5G41800	Arabidopsis thaliana amino acid transporter family protein (AT5G41800) mRNA, complete cds [NM_123545]		AT5G41800					-2.49484	1.17e-14
AT1G75960	Arabidopsis thaliana AMP-binding protein, putative (AT1G75960) mRNA, complete cds [NM_106246]		AT1G75960			-2.61088	2.8e-39
AT1G20490	Arabidopsis thaliana AMP-dependent synthetase and ligase family protein (AT1G20490) mRNA, complete cds [NM_101899]		AT1G20490	-2.16024	1.33e-06
AMY1	Arabidopsis thaliana AMY1/ATAMY1 (ALPHA-AMYLASE-LIKE); alpha-amylase (AMY1/ATAMY1) mRNA, complete cds [NM_118632]		AT4G25000			2.72484	8.82e-43
ANAC012	Arabidopsis thaliana ANAC012/NST3/SND1 (ARABIDOPSIS NAC DOMAIN CONTAINING PROTEIN 12); specific transcriptional repressor/ transcription activator/_ (ANAC012/NST3/SND1) mRNA, complete cds [NM_103011]		AT1G32770					-3.40587	7.49e-26
anac025	Arabidopsis thaliana ANAC025 (Arabidopsis NAC domain containing protein 25); transcription factor (ANAC025) mRNA, complete cds [NM_104792]		AT1G61110			-2.28063	3.38e-29
anac032	Arabidopsis thaliana ANAC032 (Arabidopsis NAC domain containing protein 32); transcription factor (ANAC032) mRNA, complete cds [NM_106394]		AT1G77450			-2.18512	2.59e-26	-2.09034	9.31e-10
anac036	Arabidopsis thaliana ANAC036 (Arabidopsis NAC domain containing protein 36); transcription factor (ANAC036) mRNA, complete cds [NM_127259]		AT2G17040	2.24109	5.08e-06			3.19561	2.71e-23
ANAC041	Arabidopsis thaliana ANAC041 (Arabidopsis NAC domain containing protein 41); transcription factor (ANAC041) mRNA, complete cds [NM_128908]		AT2G33480			2.81682	1.25e-45
anac046	Arabidopsis thaliana ANAC046 (Arabidopsis NAC domain containing protein 46); transcription factor (ANAC046) mRNA, complete cds [NM_111277]		AT3G04060			2.43229	8.38e-34
anac047	Arabidopsis thaliana ANAC047 (Arabidopsis NAC domain containing protein 47); transcription factor (ANAC047) mRNA, complete cds [NM_111278]		AT3G04070			2.33189	9.67e-31
ATNAC3	Arabidopsis thaliana ANAC059/ATNAC3 (Arabidopsis NAC domain containing protein 59); protein heterodimerization/ transcription factor (ANAC059/ATNAC3) mRNA, complete cds [NM_113825]		AT3G29035			2.49724	8.83e-36
ANAC073	Arabidopsis thaliana ANAC073 (Arabidopsis NAC domain containing protein 73); transcription factor (ANAC073) mRNA, complete cds [NM_118992]		AT4G28500					-2.50802	8.09e-15
ANAC087	Arabidopsis thaliana ANAC087; transcription factor (ANAC087) mRNA, complete cds [NM_121832]		AT5G18270			2.04261	4.44e-22
anac090	Arabidopsis thaliana ANAC090 (Arabidopsis NAC domain containing protein 90); transcription factor (ANAC090) mRNA, complete cds [NM_122143]		AT5G22380	2.1298	1.88e-06
ATNAC6	Arabidopsis thaliana ANAC092/ATNAC2/ATNAC6 (Arabidopsis NAC domain containing protein 92); protein heterodimerization/ protein homodimerization/ tr_ (ANAC092/ATNAC2/ATNAC6) mRNA, complete cds [NM_123323]		AT5G39610			2.47979	3.03e-35
anac096	Arabidopsis thaliana ANAC096 (Arabidopsis NAC domain containing protein 96); transcription factor (ANAC096) mRNA, complete cds [NM_124029]		AT5G46590	2.0092	3.27e-06			-2.6018	5.74e-16
AT1G14540	Arabidopsis thaliana anionic peroxidase, putative (AT1G14540) mRNA, complete cds [NM_101321]		AT1G14540			-2.89683	4.13e-48
ANK	Arabidopsis thaliana ANK (ANKYRIN); protein binding (ANK) mRNA, complete cds [NM_124842]		AT5G54610	3.85935	1.51e-08			2.55451	2.19e-15
AT4G18950	Arabidopsis thaliana ankyrin protein kinase, putative (AT4G18950) mRNA, complete cds [NM_118012]		AT4G18950	-2.16325	2.17e-06	-2.71184	2.21e-42
AT4G03450	Arabidopsis thaliana ankyrin repeat family protein (AT4G03450) mRNA, complete cds [NM_116583]		AT4G03450	3.50435	2.87e-08
AT4G05040	Arabidopsis thaliana ankyrin repeat family protein (AT4G05040) mRNA, complete cds [NM_116743]		AT4G05040	3.32654	3.54e-08			2.15093	1.77e-10
ANNAT3	Arabidopsis thaliana ANNAT3 (ANNEXIN ARABIDOPSIS 3); calcium ion binding / calcium-dependent phospholipid binding (ANNAT3) mRNA, complete cds [NM_129433]		AT2G38760					-2.44217	5.19e-14
AOC1	Arabidopsis thaliana AOC1 (ALLENE OXIDE CYCLASE 1) (AOC1) mRNA, complete cds [NM_113475]		AT3G25760					-3.05205	1.59e-21
AOX1D	Arabidopsis thaliana AOX1D (ALTERNATIVE OXIDASE 1D); alternative oxidase (AOX1D) mRNA, complete cds [NM_102968]		AT1G32350					-4.07765	6.57e-34
AT5G52020	Arabidopsis thaliana AP2 domain-containing protein (AT5G52020) mRNA, complete cds [NM_124581]		AT5G52020	-2.50736	1.32e-06	-5.17047	4e-114	-3.50329	4.96e-27
AT1G21910	Arabidopsis thaliana AP2 domain-containing transcription factor family protein (AT1G21910) mRNA, complete cds [NM_102039]		AT1G21910	-2.21796	1.08e-06
AT5G61590	Arabidopsis thaliana AP2 domain-containing transcription factor family protein (AT5G61590) mRNA, complete cds [NM_125552]		AT5G61590	2.22649	2.4e-06
AT2G44940	Arabidopsis thaliana AP2 domain-containing transcription factor TINY, putative (AT2G44940) mRNA, complete cds [NM_130059]		AT2G44940					-2.1624	1.3e-10
AT4G32800	Arabidopsis thaliana AP2 domain-containing transcription factor TINY, putative (AT4G32800) mRNA, complete cds [NM_119433]		AT4G32800			-2.10244	7.59e-24	-2.57944	1.08e-15
AT1G12890	Arabidopsis thaliana AP2 domain-containing transcription factor, putative (AT1G12890) mRNA, complete cds [NM_101160]		AT1G12890	-2.13873	1.43e-06
AT1G19210	Arabidopsis thaliana AP2 domain-containing transcription factor, putative (AT1G19210) mRNA, complete cds [NM_101779]		AT1G19210					2.52895	4.49e-15
AT1G22810	Arabidopsis thaliana AP2 domain-containing transcription factor, putative (AT1G22810) mRNA, complete cds [NM_102128]		AT1G22810	-5.95736	3.83e-09	-8.5863	8.5e-196	-2.74068	1.12e-17
AT1G22985	Arabidopsis thaliana AP2 domain-containing transcription factor, putative (AT1G22985) mRNA, complete cds [NM_102146]		AT1G22985					-2.96883	1.67e-20
TEM1	Arabidopsis thaliana AP2 domain-containing transcription factor, putative (AT1G25560) mRNA, complete cds [NM_102367]		AT1G25560					-2.35594	6.64e-11
AT1G33760	Arabidopsis thaliana AP2 domain-containing transcription factor, putative (AT1G33760) mRNA, complete cds [NM_103095]		AT1G33760	-2.31733	7.23e-07	-2.46523	8.28e-35
AT1G71520	Arabidopsis thaliana AP2 domain-containing transcription factor, putative (AT1G71520) mRNA, complete cds [NM_105820]		AT1G71520					-3.42382	4.57e-26
AT1G77640	Arabidopsis thaliana AP2 domain-containing transcription factor, putative (AT1G77640) mRNA, complete cds [NM_106412]		AT1G77640	-2.54308	3.01e-07
AT2G20350	Arabidopsis thaliana AP2 domain-containing transcription factor, putative (AT2G20350) mRNA, complete cds [NM_127594]		AT2G20350	-3.57891	3.49e-08	-5.09505	4e-112	-3.20435	2.13e-23
AT2G20880	Arabidopsis thaliana AP2 domain-containing transcription factor, putative (AT2G20880) mRNA, complete cds [NM_127658]		AT2G20880					-4.1752	4.64e-35
AT2G23340	Arabidopsis thaliana AP2 domain-containing transcription factor, putative (AT2G23340) mRNA, complete cds [NM_127898]		AT2G23340					-2.43623	6.14e-14
AT3G25730	Arabidopsis thaliana AP2 domain-containing transcription factor, putative (AT3G25730) mRNA, complete cds [NM_113472]		AT3G25730					-3.33242	5.87e-25
AT4G28140	Arabidopsis thaliana AP2 domain-containing transcription factor, putative (AT4G28140) mRNA, complete cds [NM_118954]		AT4G28140					-2.23252	1.86e-11
AT5G21960	Arabidopsis thaliana AP2 domain-containing transcription factor, putative (AT5G21960) mRNA, complete cds [NM_147879]		AT5G21960					4.90027	2.84e-43
AT5G51190	Arabidopsis thaliana AP2 domain-containing transcription factor, putative (AT5G51190) mRNA, complete cds [NM_124498]		AT5G51190					2.56617	1.58e-15
AT5G67180	Arabidopsis thaliana AP2 domain-containing transcription factor, putative (AT5G67180) mRNA, complete cds [NM_126118]		AT5G67180					-2.11921	4.25e-10
AT5G67190	Arabidopsis thaliana AP2 domain-containing transcription factor, putative (AT5G67190) mRNA, complete cds [NM_126119]		AT5G67190					-2.39532	1.97e-13
AT2G38340	Arabidopsis thaliana AP2 domain-containing transcription factor, putative (DRE2B) (AT2G38340) mRNA, complete cds [NM_129390]		AT2G38340			3.5745	9.78e-69
AT2G40340	Arabidopsis thaliana AP2 domain-containing transcription factor, putative (DRE2B) (AT2G40340) mRNA, complete cds [NM_129594]		AT2G40340					-2.25504	9.92e-12
ATPAO1	Arabidopsis thaliana APAO/ATPAO1 (POLYAMINE OXIDASE 1); FAD binding / polyamine oxidase (APAO/ATPAO1) mRNA, complete cds [NM_121373]		AT5G13700	-4.29638	1.69e-08	-3.74208	9.55e-74
APP	Arabidopsis thaliana APP (ARABIDOPSIS POLY(ADP-RIBOSE) POLYMERASE); NAD+ ADP-ribosyltransferase (APP) mRNA, complete cds [NM_116472]		AT4G02390			2.24372	4.46e-28	2.52445	5.11e-15
APS3	Arabidopsis thaliana APS3 (ATP sulfurylase 2); sulfate adenylyltransferase (ATP) (APS3) mRNA, complete cds [NM_117550]		AT4G14680					-2.3697	4.05e-13
AT4G16980	Arabidopsis thaliana arabinogalactan-protein family (AT4G16980) mRNA, complete cds [NM_117802]		AT4G16980					2.48283	1.63e-14
ATARD3	Arabidopsis thaliana ARD/ATARD3 (ACIREDUCTONE DIOXYGENASE); acireductone dioxygenase [iron(II)-requiring]/ heteroglycan binding / metal ion binding (ARD/ATARD3) mRNA, complete cds [NM_128197]		AT2G26400			3.39025	3.63e-63	2.25558	9.81e-12
AT2G05810	Arabidopsis thaliana armadillo/beta-catenin repeat family protein (AT2G05810) mRNA, complete cds [NM_126594]		AT2G05810			-2.65591	1.18e-40
AT2G05810	Arabidopsis thaliana armadillo/beta-catenin repeat family protein (AT2G05810) mRNA, complete cds [NM_179608]		AT2G05810			-2.34605	3.57e-31
AT3G03440	Arabidopsis thaliana armadillo/beta-catenin repeat family protein (AT3G03440) mRNA, complete cds [NM_111215]		AT3G03440			2.03428	7.74e-22
AT4G16490	Arabidopsis thaliana armadillo/beta-catenin repeat family protein (AT4G16490) mRNA, complete cds [NM_117747]		AT4G16490					-2.10506	6.23e-10
AT4G31890	Arabidopsis thaliana armadillo/beta-catenin repeat family protein (AT4G31890) mRNA, complete cds [NM_119340]		AT4G31890					2.03742	3.93e-09
AT5G58680	Arabidopsis thaliana armadillo/beta-catenin repeat family protein (AT5G58680) mRNA, complete cds [NM_125255]		AT5G58680	-2.69249	2.72e-07
AT1G24330	Arabidopsis thaliana armadillo/beta-catenin repeat family protein / U-box domain-containing family protein (AT1G24330) mRNA, complete cds [NM_102279]		AT1G24330	-2.71924	1.93e-07	-4.24412	2.2e-88
AT1G67530	Arabidopsis thaliana armadillo/beta-catenin repeat family protein / U-box domain-containing family protein (AT1G67530) mRNA, complete cds [NM_105420]		AT1G67530			-2.60771	3.49e-39
AT1G60190	Arabidopsis thaliana armadillo/beta-catenin repeat family protein / U-box domain-containing protein (AT1G60190) mRNA, complete cds [NM_104709]		AT1G60190			2.14722	3.5e-25	3.04904	1.73e-21
AT1G76390	Arabidopsis thaliana armadillo/beta-catenin repeat family protein / U-box domain-containing protein (AT1G76390) mRNA, complete cds [NM_001084364]		AT1G76390					-2.62651	2.87e-16
AT5G01830	Arabidopsis thaliana armadillo/beta-catenin repeat family protein / U-box domain-containing protein (AT5G01830) mRNA, complete cds [NM_120261]		AT5G01830					-2.69535	4e-17
SAUL1	Arabidopsis thaliana armadillo/beta-catenin repeat protein-related / U-box domain-containing protein (AT1G20780) mRNA, complete cds [NM_101930]		AT1G20780					-2.19821	4.81e-11
ARR14	Arabidopsis thaliana ARR14 (ARABIDOPSIS RESPONSE REGULATOR 14); transcription factor/ two-component response regulator (ARR14) mRNA, complete cds [NM_126237]		AT2G01760					2.07829	1.3e-09
ASML2	Arabidopsis thaliana ASML2 (ACTIVATOR OF SPOMIN::LUC2) (ASML2) mRNA, complete cds [NM_112125]		AT3G12890					-2.15001	1.81e-10
AT2G03200	Arabidopsis thaliana aspartyl protease family protein (AT2G03200) mRNA, complete cds [NM_126371]		AT2G03200					-3.4306	3.81e-26
AT3G51330	Arabidopsis thaliana aspartyl protease family protein (AT3G51330) mRNA, complete cds [NM_114992]		AT3G51330	2.41429	4.97e-07
AT4G16563	Arabidopsis thaliana aspartyl protease family protein (AT4G16563) mRNA, complete cds [NM_117756]		AT4G16563					-4.51128	6.29e-39
AT5G10760	Arabidopsis thaliana aspartyl protease family protein (AT5G10760) mRNA, complete cds [NM_121114]		AT5G10760	3.16008	5.65e-08
AT14A	Arabidopsis thaliana AT14A (AT14A) mRNA, complete cds [NM_113748]		AT3G28290	2.30172	7.58e-07			2.95826	2.23e-20
AT2G20142	Arabidopsis thaliana At2g20141 mRNA, complete cds [AF361584]		AT2G20142			2.20686	5.75e-27
	Arabidopsis thaliana At3g48650 mRNA for unknown protein, complete cds, clone: RAFL19-49-F04 [AK118176]		At3g48650					2.31712	1.78e-12
AT5MAT	Arabidopsis thaliana AT5MAT; O-malonyltransferase/ transferase (AT5MAT) mRNA, complete cds [NM_113880]		AT3G29590	-2.12182	2.92e-06
ATA27	Arabidopsis thaliana ATA27 (Arabidopsis thaliana anther 27); hydrolase, hydrolyzing O-glycosyl compounds (ATA27) mRNA, complete cds [NM_106244]		AT1G75940			-4.24896	1.64e-88
PAP17	Arabidopsis thaliana ATACP5 (acid phosphatase 5); acid phosphatase/ protein serine/threonine phosphatase (ATACP5) mRNA, complete cds [NM_112660]		AT3G17790					2.27801	5.27e-12
ATAF1	Arabidopsis thaliana ATAF1 (Arabidopsis NAC domain containing protein 2); transcription factor (ATAF1) mRNA, complete cds [NM_100054]		AT1G01720			-2.16139	1.33e-25
ATATH6	Arabidopsis thaliana ATATH6 (ABC2 homolog 6); ATPase, coupled to transmembrane movement of substances (ATATH6) mRNA, complete cds [NM_114646]		AT3G47780					-2.03764	3.91e-09
ATAUX2-11	Arabidopsis thaliana ATAUX2-11 (indoleacetic acid-induced protein 4); transcription factor (ATAUX2-11) mRNA, complete cds [NM_123736]		AT5G43700	2.1602	1.44e-06	2.28674	2.22e-29
BAM5	Arabidopsis thaliana ATBETA-AMY (BETA-AMYLASE); beta-amylase (ATBETA-AMY) mRNA, complete cds [NM_117609]		AT4G15210	2.54438	3.54e-07
BAM5	Arabidopsis thaliana ATBETA-AMY (BETA-AMYLASE); beta-amylase (ATBETA-AMY) mRNA, complete cds [NM_117609]		AT4G15210	2.64083	2.42e-07
ATBRCA1	Arabidopsis thaliana ATBRCA1 (BREAST CANCER SUSCEPTIBILITY1); ubiquitin-protein ligase (ATBRCA1) mRNA, complete cds [NM_118225]		AT4G21070					2.06378	1.93e-09
AtbZIP6	Arabidopsis thaliana ATBZIP6 (ARABIDOPSIS THALIANA BASIC LEUCINE-ZIPPER 6); DNA binding / transcription factor (ATBZIP6) mRNA, complete cds [NM_127850]		AT2G22850					-2.66239	1.03e-16
AtbZIP7	Arabidopsis thaliana ATBZIP7 (ARABIDOPSIS THALIANA BASIC LEUCINE-ZIPPER 7); DNA binding / transcription factor (ATBZIP7) mRNA, complete cds [NM_119935]		AT4G37730					-2.01286	7.62e-09
ATCNGC11	Arabidopsis thaliana ATCNGC11 (cyclic nucleotide gated channel 11); calmodulin binding / cyclic nucleotide binding / ion channel (ATCNGC11) mRNA, complete cds [NM_130208]		AT2G46440	2.33949	6.19e-07
ATCSLA03	Arabidopsis thaliana ATCSLA03 (Cellulose synthase-like A3); transferase, transferring glycosyl groups (ATCSLA03) mRNA, complete cds [NM_001036007]		AT1G23480			-2.09422	1.33e-23
ATCSLC12	Arabidopsis thaliana ATCSLC12 (Cellulose synthase-like C12); transferase, transferring glycosyl groups (ATCSLC12) mRNA, complete cds [NM_116866]		AT4G07960			-2.35605	1.78e-31
CSLD2	Arabidopsis thaliana ATCSLD2 (Cellulose synthase-like D2); cellulose synthase/ transferase, transferring glycosyl groups (ATCSLD2) mRNA, complete cds [NM_121697]		AT5G16910			-2.15217	2.51e-25	-2.98736	9.9e-21
AtCXE17	Arabidopsis thaliana ATCXE17 (ARABIDOPSIS THALIANA CARBOXYESTERASE 17); hydrolase (ATCXE17) mRNA, complete cds [NM_121613]		AT5G16080					-3.06302	1.16e-21
ATDGK2	Arabidopsis thaliana ATDGK2 (DIACYLGLYCEROL KINASE 2); diacylglycerol kinase (ATDGK2) mRNA, complete cds [NM_125772]		AT5G63770	-3.02113	3.06e-07	-4.69583	3.8e-101	-2.43696	6.02e-14
EGY3	Arabidopsis thaliana ATEGY3 (ATEGY3) mRNA, complete cds [NM_101650]		AT1G17870					-2.08058	1.22e-09
ELC-Like	Arabidopsis thaliana ATELC-LIKE/ELC-LIKE; small conjugating protein ligase (ATELC-LIKE/ELC-LIKE) mRNA, complete cds [NM_121389]		AT5G13860					-2.27884	5.16e-12
ATEP3	Arabidopsis thaliana ATEP3 (Arabidopsis thaliana chitinase class IV); chitinase (ATEP3) mRNA, complete cds [NM_115302]		AT3G54420					-3.21521	1.57e-23
ATERF15	Arabidopsis thaliana ATERF15 (ETHYLENE-RESPONSIVE ELEMENT BINDING FACTOR 15); DNA binding / transcription activator/ transcription factor (ATERF15) mRNA, complete cds [NM_179831]		AT2G31230	2.5209	6.4e-07	2.04267	4.43e-22
ATEXLA1	Arabidopsis thaliana ATEXLA1 (ARABIDOPSIS THALIANA EXPANSIN-LIKE A1) (ATEXLA1) mRNA, complete cds [NM_114466]		AT3G45970	-2.33006	8.22e-07	-2.76662	4.43e-44
ATEXLA2	Arabidopsis thaliana ATEXLA2 (ARABIDOPSIS THALIANA EXPANSIN-LIKE A2) (ATEXLA2) mRNA, complete cds [NM_120002]		AT4G38400					-3.95748	1.7e-32
ATEXLA3	Arabidopsis thaliana ATEXLA3 (ARABIDOPSIS THALIANA EXPANSIN-LIKE A3) (ATEXLA3) mRNA, complete cds [NM_114465]		AT3G45960	-2.23876	1.27e-06			-6.13231	3.16e-56
ATEXO70D1	Arabidopsis thaliana ATEXO70D1 (exocyst subunit EXO70 family protein D1); protein binding (ATEXO70D1) mRNA, complete cds [NM_105906]		AT1G72470					-2.4792	1.81e-14
ATEXO70H8	Arabidopsis thaliana ATEXO70H8 (exocyst subunit EXO70 family protein H8); protein binding (ATEXO70H8) mRNA, complete cds [NM_128426]		AT2G28650			-2.38755	1.99e-32
ATEXPA1	Arabidopsis thaliana ATEXPA1 (ARABIDOPSIS THALIANA EXPANSIN A1) (ATEXPA1) mRNA, complete cds [NM_001124101]		AT1G69530			2.04531	3.7e-22	3.03101	2.83e-21
ATEXPA11	Arabidopsis thaliana ATEXPA11 (ARABIDOPSIS THALIANA EXPANSIN A11) (ATEXPA11) mRNA, complete cds [NM_101872]		AT1G20190					2.7129	2.44e-17
ATEXPA6	Arabidopsis thaliana ATEXPA6 (ARABIDOPSIS THALIANA EXPANSIN A6) (ATEXPA6) mRNA, complete cds [NM_128454]		AT2G28950					2.21684	2.86e-11
ATEXPA8	Arabidopsis thaliana ATEXPA8 (ARABIDOPSIS THALIANA EXPANSIN A8) (ATEXPA8) mRNA, complete cds [NM_129623]		AT2G40610					4.55455	2e-39
ATEXPB1	Arabidopsis thaliana ATEXPB1 (ARABIDOPSIS THALIANA EXPANSIN B1) (ATEXPB1) mRNA, complete cds [NM_127640]		AT2G20750					2.85401	4.31e-19
ATEXT4	Arabidopsis thaliana ATEXT4 (EXTENSIN 4) (ATEXT4) mRNA, complete cds [NM_106344]		AT1G76930			3.2135	8.33e-58
ATFD3	Arabidopsis thaliana ATFD3 (FERREDOXIN 3); electron carrier (ATFD3) mRNA, complete cds [NM_128311]		AT2G27510					-2.91907	6.8e-20
ATFER3	Arabidopsis thaliana ATFER3 (FERRITIN 3); ferric iron binding (ATFER3) mRNA, complete cds [NM_115467]		AT3G56090			-2.0233	1.63e-21
ATFH8	Arabidopsis thaliana ATFH8 (FORMIN 8); actin binding / actin filament binding / profilin binding (ATFH8) mRNA, complete cds [NM_105682]		AT1G70140					-3.08604	6.05e-22
GA2OX6	Arabidopsis thaliana ATGA2OX6/DTA1 (GIBBERELLIN 2-OXIDASE 6); gibberellin 2-beta-dioxygenase (ATGA2OX6/DTA1) mRNA, complete cds [NM_100121]		AT1G02400			-2.51002	2.77e-30
GEX1	Arabidopsis thaliana ATGEX1/GEX1 (GAMETE EXPRESSED PROTEIN1) (ATGEX1/GEX1) mRNA, complete cds [NM_124931]		AT5G55490			4.50203	9.21e-96	3.03246	2.72e-21
AtGH9B5	Arabidopsis thaliana ATGH9B5 (ARABIDOPSIS THALIANA GLYCOSYL HYDROLASE 9B5); hydrolase, hydrolyzing O-glycosyl compounds (ATGH9B5) mRNA, complete cds [NM_101849]		AT1G19940					-3.05327	1.54e-21
GID1B	Arabidopsis thaliana ATGID1B/GID1B (GA INSENSITIVE DWARF1B); hydrolase (ATGID1B/GID1B) mRNA, complete cds [NM_116166]		AT3G63010			2.46574	8e-35
ATGLR2.8	Arabidopsis thaliana ATGLR2.8 (Arabidopsis thaliana glutamate receptor 2.8) (ATGLR2.8) mRNA, complete cds [NM_128468]		AT2G29110	2.09924	2.39e-06
AtGolS1	Arabidopsis thaliana ATGOLS1 (ARABIDOPSIS THALIANA GALACTINOL SYNTHASE 1); transferase, transferring hexosyl groups (ATGOLS1) mRNA, complete cds [NM_130286]		AT2G47180					-3.02905	2.98e-21
GPAT1	Arabidopsis thaliana ATGPAT1/GPAT1 (GLYCEROL-3-PHOSPHATE ACYLTRANSFERASE 1); 1-acylglycerol-3-phosphate O-acyltransferase/ acyltransferase (ATGPAT1/GPAT1) mRNA, complete cds [NM_100531]		AT1G06520					-2.1903	5.98e-11
GPAT2	Arabidopsis thaliana ATGPAT2/GPAT2 (GLYCEROL-3-PHOSPHATE ACYLTRANSFERASE 2); acyltransferase (ATGPAT2/GPAT2) mRNA, complete cds [NM_100120]		AT1G02390	-2.13844	1.45e-06
GPAT3	Arabidopsis thaliana ATGPAT3/GPAT3 (GLYCEROL-3-PHOSPHATE ACYLTRANSFERASE 3); acyltransferase (ATGPAT3/GPAT3) mRNA, complete cds [NM_116426]		AT4G01950			-2.80902	6.27e-38
GPAT5	Arabidopsis thaliana ATGPAT5/GPAT5 (GLYCEROL-3-PHOSPHATE ACYLTRANSFERASE 5); 1-acylglycerol-3-phosphate O-acyltransferase/ acyltransferase/ organic_ (ATGPAT5/GPAT5) mRNA, complete cds [NM_111976]		AT3G11430			2.69466	7.58e-42
GPAT7	Arabidopsis thaliana ATGPAT7/GPAT7 (GLYCEROL-3-PHOSPHATE ACYLTRANSFERASE 7); 1-acylglycerol-3-phosphate O-acyltransferase/ acyltransferase (ATGPAT7/GPAT7) mRNA, complete cds [NM_120691]		AT5G06090			2.57405	3.87e-38
ATGSTF13	Arabidopsis thaliana ATGSTF13 (Arabidopsis thaliana Glutathione S-transferase (class phi) 13); glutathione transferase (ATGSTF13) mRNA, complete cds [NM_116141]		AT3G62760			-2.41785	2.33e-33
ATGSTF3	Arabidopsis thaliana ATGSTF3 (GLUTATHIONE S-TRANSFERASE 16); glutathione transferase (ATGSTF3) mRNA, complete cds [NM_126346]		AT2G02930	2.29308	9.28e-07
ATGSTU11	Arabidopsis thaliana ATGSTU11 (Arabidopsis thaliana Glutathione S-transferase (class tau) 11); glutathione transferase (ATGSTU11) mRNA, complete cds [NM_105661]		AT1G69930					-2.56036	1.85e-15
ATGSTU12	Arabidopsis thaliana ATGSTU12 (Arabidopsis thaliana Glutathione S-transferase (class tau) 12); glutathione transferase (ATGSTU12) mRNA, complete cds [NM_105660]		AT1G69920					-2.0468	3.06e-09
ERD9	Arabidopsis thaliana ATGSTU17/ERD9/GST30/GST30B (EARLY-RESPONSIVE TO DEHYDRATION 9); glutathione transferase (ATGSTU17/ERD9/GST30/GST30B) mRNA, complete cds [NM_100911]		AT1G10370					-2.88603	1.75e-19
ATGSTU3	Arabidopsis thaliana ATGSTU3 (GLUTATHIONE S-TRANSFERASE 21); glutathione transferase (ATGSTU3) mRNA, complete cds [NM_128501]		AT2G29470					-4.40556	1e-37
ATGSTU4	Arabidopsis thaliana ATGSTU4 (GLUTATHIONE S-TRANSFERASE 22); glutathione transferase (ATGSTU4) mRNA, complete cds [NM_128500]		AT2G29460					-3.19508	2.74e-23
ATGSTU6	Arabidopsis thaliana ATGSTU6 (GLUTATHIONE S-TRANSFERASE 24); glutathione transferase (ATGSTU6) mRNA, complete cds [NM_128498]		AT2G29440					-6.7083	5.86e-62
ATH8	Arabidopsis thaliana ATH8 (thioredoxin H-type 8); thiol-disulfide exchange intermediate (ATH8) mRNA, complete cds [NM_105656]		AT1G69880			2.08299	2.84e-23	2.16054	1.37e-10
ATHCHIB	Arabidopsis thaliana ATHCHIB (BASIC CHITINASE); chitinase (ATHCHIB) mRNA, complete cds [NM_112085]		AT3G12500			2.13918	6.08e-25
ATHSFA2	Arabidopsis thaliana ATHSFA2 (Arabidopsis thaliana heat shock transcription factor A2) (ATHSFA2) mRNA, complete cds [NM_001124916]		AT2G26150	-3.86158	1.51e-08	-5.33291	2.1e-118
AT-HSFA6A	Arabidopsis thaliana AT-HSFA6A (Arabidopsis thaliana heat shock transcription factor A6A); DNA binding / transcription factor (AT-HSFA6A) mRNA, complete cds [NM_123751]		AT5G43840			2.31122	4.05e-30
HSFA7A	Arabidopsis thaliana AT-HSFA7A (Arabidopsis thaliana heat shock transcription factor A7A); DNA binding / transcription factor (AT-HSFA7A) mRNA, complete cds [NM_115050]		AT3G51910					-3.46905	1.27e-26
AT-HSFA8	Arabidopsis thaliana AT-HSFA8 (Arabidopsis thaliana heat shock transcription factor A8); DNA binding / transcription factor (AT-HSFA8) mRNA, complete cds [NM_105467]		AT1G67970			2.03468	7.54e-22
AT-HSFC1	Arabidopsis thaliana AT-HSFC1 (Arabidopsis thaliana heat shock transcription factor C1); DNA binding / transcription factor (AT-HSFC1) mRNA, complete cds [NM_113363]		AT3G24520	-2.37459	6.93e-07
ATHSP101	Arabidopsis thaliana ATHSP101 (HEAT SHOCK PROTEIN 101); ATP binding / ATPase (ATHSP101) mRNA, complete cds [NM_106091]		AT1G74310	-3.09256	6.34e-08	-5.18292	1.9e-114	-5.46869	2.14e-49
ATHSP17.4	Arabidopsis thaliana ATHSP17.4 (Arabidopsis thaliana heat shock protein 17.4) (ATHSP17.4) mRNA, complete cds [NM_114492]		AT3G46230					-6.20234	6.59e-57
AT-HSP17.6A	Arabidopsis thaliana AT-HSP17.6A (Arabidopsis thaliana heat shock protein 17.6A) (AT-HSP17.6A) mRNA, complete cds [NM_121241]		AT5G12030			-2.04397	4.05e-22	-5.76445	1.81e-52
ATHSP22.0	Arabidopsis thaliana ATHSP22.0 (Arabidopsis thaliana heat shock protein 22.0) (ATHSP22.0) mRNA, complete cds [NM_117093]		AT4G10250					-3.12917	1.76e-22
ATHSP23.6-MITO	Arabidopsis thaliana ATHSP23.6-MITO (MITOCHONDRION-LOCALIZED SMALL HEAT SHOCK PROTEIN 23.6) (ATHSP23.6-MITO) mRNA, complete cds [NM_118652]		AT4G25200					-3.38071	1.49e-25
ATHVA22D	Arabidopsis thaliana ATHVA22D (Arabidopsis thaliana HVA22 homologue D) (ATHVA22D) mRNA, complete cds [NM_001125576]		AT4G24960					-3.46662	1.35e-26
ATHVA22E	Arabidopsis thaliana ATHVA22E (Arabidopsis thaliana HVA22 homologue E) (ATHVA22E) mRNA, complete cds [NM_124450]		AT5G50720					-2.05993	2.13e-09
AtIDD2	Arabidopsis thaliana ATIDD2 (ARABIDOPSIS THALIANA INDETERMINATE(ID)-DOMAIN 2); nucleic acid binding / transcription factor/ zinc ion binding (ATIDD2) mRNA, complete cds [NM_114930]		AT3G50700					2.06327	1.95e-09
LTL1	Arabidopsis thaliana ATLTL1/LTL1 (LI-TOLERANT LIPASE 1); carboxylesterase (ATLTL1/LTL1) mRNA, complete cds [NM_111300]		AT3G04290					2.17324	9.63e-11
ATMAP70-5	Arabidopsis thaliana ATMAP70-5 (microtubule-associated proteins 70-5); microtubule binding (ATMAP70-5) mRNA, complete cds [NM_117827]		AT4G17220					-2.59475	7.03e-16
BAC2	Arabidopsis thaliana ATMBAC2/BAC2 (Arabidopsis mitochondrial basic amino acid carrier 2); L-ornithine transmembrane transporter/ binding / carnitin_ (ATMBAC2/BAC2) mRNA, complete cds [NM_106639]		AT1G79900			2.16746	8.78e-26
MBF1C	Arabidopsis thaliana ATMBF1C/MBF1C (MULTIPROTEIN BRIDGING FACTOR 1C); DNA binding / transcription coactivator/ transcription factor (ATMBF1C/MBF1C) mRNA, complete cds [NM_113358]		AT3G24500	-2.06547	2.7e-06	-2.36801	7.79e-32
AtMC2	Arabidopsis thaliana ATMC2 (METACASPASE 2); caspase (ATMC2) mRNA, complete cds [NM_118643]		AT4G25110	4.59517	6.34e-09
AtMC7	Arabidopsis thaliana ATMC7 (METACASPASE 7); caspase (ATMC7) mRNA, complete cds [NM_106579]		AT1G79310					-4.33577	6.31e-37
MC8	Arabidopsis thaliana ATMC8 (METACASPASE 8); caspase (ATMC8) mRNA, complete cds [NM_101508]		AT1G16420	2.88689	1.99e-07
MDHAR	Arabidopsis thaliana ATMDAR3/MDHAR (MONODEHYDROASCORBATE REDUCTASE); monodehydroascorbate reductase (NADH) (ATMDAR3/MDHAR) mRNA, complete cds [NM_111829]		AT3G09940	3.45415	2.99e-08			-2.58053	1.05e-15
ATMYB16	Arabidopsis thaliana AtMIXTA/AtMYB16 (myb domain protein 16); DNA binding / transcription factor (AtMIXTA/AtMYB16) mRNA, complete cds [NM_121535]		AT5G15310			3.03608	2.15e-52
MKK6	Arabidopsis thaliana ATMKK6 (ARABIDOPSIS NQK1); kinase (ATMKK6) mRNA, complete cds [NM_125041]		AT5G56580			-2.17863	4.07e-26
ATMYB13	Arabidopsis thaliana ATMYB13 (myb domain protein 13); DNA binding / transcription factor (ATMYB13) mRNA, complete cds [NM_100499]		AT1G06180			2.00345	6.16e-21	2.26162	8.31e-12
MYB15	Arabidopsis thaliana AtMYB15/AtY19/MYB15 (myb domain protein 15); DNA binding (AtMYB15/AtY19/MYB15) mRNA, complete cds [NM_001035670]		AT3G23250			-3.24401	9.97e-59
AtMYB32	Arabidopsis thaliana AtMYB32 (myb domain protein 32); DNA binding / transcription factor (AtMYB32) mRNA, complete cds [NM_119665]		AT4G34990					-3.51291	3.87e-27
MYB34	Arabidopsis thaliana ATMYB34/ATR1/MYB34 (ALTERED TRYPTOPHAN REGULATION, MYB DOMAIN PROTEIN 34); DNA binding / kinase/ transcription activator/ tran_ (ATMYB34/ATR1/MYB34) mRNA, complete cds [NM_125482]		AT5G60890			-2.04879	2.93e-22
MYB63	Arabidopsis thaliana AtMYB63 (myb domain protein 63); DNA binding / transcription factor (AtMYB63) mRNA, complete cds [NM_106569]		AT1G79180			2.16456	1.07e-25
MYBL2	Arabidopsis thaliana ATMYBL2 (Arabidopsis myb-like 2); DNA binding / transcription factor (ATMYBL2) mRNA, complete cds [NM_105772]		AT1G71030			2.28152	3.18e-29
ANAC055	Arabidopsis thaliana ATNAC3 (ARABIDOPSIS NAC DOMAIN CONTAINING PROTEIN 55); transcription factor (ATNAC3) mRNA, complete cds [NM_112418]		AT3G15500			-2.85419	8.7e-47	-2.02	6.31e-09
ATNEK4	Arabidopsis thaliana ATNEK4 (ATNEK4) mRNA, complete cds [NM_001125427]		AT3G63280					-2.44215	5.19e-14
NIT1	Arabidopsis thaliana ATNIT1/NIT1/NITI (NITRILASE 1) (ATNIT1/NIT1/NITI) mRNA, complete cds [NM_001084765]		AT3G44310	2.06039	1.23e-05
ATNRT2.6	Arabidopsis thaliana ATNRT2.6 (Arabidopsis thaliana high affinity nitrate transporter 2.6); nitrate transmembrane transporter (ATNRT2.6) mRNA, complete cds [NM_114375]		AT3G45060			2.22546	1.58e-27
atnudt24	Arabidopsis thaliana ATNUDT24 (Arabidopsis thaliana Nudix hydrolase homolog 24); hydrolase (ATNUDT24) mRNA, complete cds [NM_121952]		AT5G19470	-2.0656	4.39e-06
atnudt8	Arabidopsis thaliana ATNUDT8 (Arabidopsis thaliana Nudix hydrolase homolog 8); hydrolase (ATNUDT8) mRNA, complete cds [NM_124095]		AT5G47240			-2.47087	5.61e-35
NYE1	Arabidopsis thaliana ATNYE1/NYE1 (NON-YELLOWING 1) (ATNYE1/NYE1) mRNA, complete cds [NM_118421]		AT4G22920			2.09127	1.62e-23	-2.01405	7.37e-09
ATOCT_6	Arabidopsis thaliana ATOCT6; carbohydrate transmembrane transporter/ sugar:hydrogen ion symporter (ATOCT6) mRNA, complete cds [NM_101503]		AT1G16370			-4.69111	5e-101	-2.80867	1.56e-18
OFP12	Arabidopsis thaliana ATOFP12/OFP12 (Arabidopsis thaliana ovate family protein 12) (ATOFP12/OFP12) mRNA, complete cds [NM_100421]		AT1G05420					-2.60182	5.74e-16
OFP18	Arabidopsis thaliana ATOFP18/OFP18 (Arabidopsis thaliana ovate family protein 18) (ATOFP18/OFP18) mRNA, complete cds [NM_115114]		AT3G52540			2.15973	1.5e-25
OFP5	Arabidopsis thaliana ATOFP5/OFP5 (ARABIDOPSIS THALIANA OVATE FAMILY PROTEIN 5) (ATOFP5/OFP5) mRNA, complete cds [NM_117999]		AT4G18830			2.46023	1.18e-34
OPT1	Arabidopsis thaliana ATOPT1 (oligopeptide transporter 1); oligopeptide transporter (ATOPT1) mRNA, complete cds [NM_124975]		AT5G55930					-3.2749	2.95e-24
ATOSM34	Arabidopsis thaliana ATOSM34 (OSMOTIN 34) (ATOSM34) mRNA, complete cds [NM_117234]		AT4G11650			4.15322	8.27e-86	2.70416	3.12e-17
AT3G28600	Arabidopsis thaliana ATP binding / ATPase (AT3G28600) mRNA, complete cds [NM_113780]		AT3G28600					-4.88148	4.38e-43
AT1G14040	Arabidopsis thaliana ATP binding / ATPase, coupled to transmembrane movement of substances (AT1G14040) mRNA, complete cds [NM_101270]		AT1G14040					-2.53913	3.38e-15
AT4G15233	Arabidopsis thaliana ATP binding / ATPase/ nucleoside-triphosphatase/ nucleotide binding (AT4G15233) mRNA, complete cds [NM_148327]		AT4G15233	2.25699	1.29e-06
AT5G52882	Arabidopsis thaliana ATP binding / nucleoside-triphosphatase/ nucleotide binding (AT5G52882) mRNA, complete cds [NM_001085278]		AT5G52882					-2.6345	2.29e-16
AT1G74330	Arabidopsis thaliana ATP binding / protein kinase (AT1G74330) mRNA, complete cds [NM_106093]		AT1G74330			-3.6792	7.32e-72	-2.02049	6.23e-09
AT1G10850	Arabidopsis thaliana ATP binding / protein serine/threonine kinase (AT1G10850) mRNA, complete cds [NM_001084043]		AT1G10850					2.15265	1.69e-10
ATPAP1	Arabidopsis thaliana ATPAP1 (PHOSPHATIDIC ACID PHOSPHATASE 1); phosphatidate phosphatase (ATPAP1) mRNA, complete cds [NM_201660]		AT2G01180	-2.02395	4.97e-06
ATPAP29	Arabidopsis thaliana ATPAP29/PAP29 (purple acid phosphatase 29); acid phosphatase/ protein serine/threonine phosphatase (ATPAP29/PAP29) mRNA, complete cds [NM_125709]		AT5G63140	-3.18031	4.64e-08	-2.57886	2.75e-38
PDR1	Arabidopsis thaliana ATPDR1/PDR1 (PLEIOTROPIC DRUG RESISTANCE 1); ATPase, coupled to transmembrane movement of substances (ATPDR1/PDR1) mRNA, complete cds [NM_112505]		AT3G16340					-2.2136	3.13e-11
PDR12	Arabidopsis thaliana ATPDR12/PDR12 (PLEIOTROPIC DRUG RESISTANCE 12); ATPase, coupled to transmembrane movement of substances (ATPDR12/PDR12) mRNA, complete cds [NM_101421]		AT1G15520					-2.45445	3.71e-14
PDR5	Arabidopsis thaliana ATPDR5/PDR5 (PLEIOTROPIC DRUG RESISTANCE 5); ATPase, coupled to transmembrane movement of substances (ATPDR5/PDR5) mRNA, complete cds [NM_129284]		AT2G37280					-2.10385	6.44e-10
PDR6	Arabidopsis thaliana ATPDR6/PDR6 (PLEIOTROPIC DRUG RESISTANCE 6); ATPase, coupled to transmembrane movement of substances (ATPDR6/PDR6) mRNA, complete cds [NM_129195]		AT2G36380					-2.36512	4.6e-13
ATPERK1	Arabidopsis thaliana ATPERK1 (PROLINE EXTENSIN-LIKE RECEPTOR KINASE 1); ATP binding / protein kinase (ATPERK1) mRNA, complete cds [NM_113366]		AT3G24550			-2.68768	1.24e-41
S6K2	Arabidopsis thaliana ATPK19 (ARABIDOPSIS THALIANA PROTEIN KINASE 19); kinase (ATPK19) mRNA, complete cds [NM_180212]		AT3G08720			-2.14423	4.3e-25
PLC1	Arabidopsis thaliana ATPLC1 (PHOSPHOLIPASE C 1); phospholipase C (ATPLC1) mRNA, complete cds [NM_125254]		AT5G58670					-2.29942	2.9e-12
PMEPCRA	Arabidopsis thaliana ATPMEPCRA; pectinesterase (ATPMEPCRA) mRNA, complete cds [NM_101031]		AT1G11580			2.0083	4.46e-21
ATPMEPCRD	Arabidopsis thaliana ATPMEPCRD; pectinesterase (ATPMEPCRD) mRNA, complete cds [NM_129866]		AT2G43050					-2.30255	2.33e-10
AtPP2-A11	Arabidopsis thaliana ATPP2-A11 (Phloem protein 2-A11); carbohydrate binding (ATPP2-A11) mRNA, complete cds [NM_104987]		AT1G63090	-2.36168	5.68e-07
AtPP2-A13	Arabidopsis thaliana ATPP2-A13 (ATPP2-A13) mRNA, complete cds [NM_202741]		AT3G61060	-2.35639	1.11e-06
AtPP2-A14	Arabidopsis thaliana ATPP2-A14 (Phloem protein 2-A14); carbohydrate binding (ATPP2-A14) mRNA, complete cds [NM_124591]		AT5G52120					-2.48319	1.62e-14
ATPP2-A5	Arabidopsis thaliana ATPP2-A5 (ATPP2-A5) mRNA, complete cds [NM_202365]		AT1G65390	-2.3561	6.08e-07	-2.3491	2.87e-31	-2.28894	3.87e-12
ATPP2-A5	Arabidopsis thaliana ATPP2-A5 (ATPP2-A5) mRNA, complete cds [NM_202365]		AT1G65390					-2.25272	1.06e-11
AtPP2-B1	Arabidopsis thaliana ATPP2-B1 (Phloem protein 2-B1); carbohydrate binding (ATPP2-B1) mRNA, complete cds [NM_126283]		AT2G02230					-2.42003	9.8e-14
ATPSK2	Arabidopsis thaliana ATPSK2 (PHYTOSULFOKINE 2 PRECURSOR); growth factor (ATPSK2) mRNA, complete cds [NM_127851]		AT2G22860					-4.70522	4.05e-41
ATPSK4	Arabidopsis thaliana ATPSK4 (PHYTOSULFOKINE 4 PRECURSOR); growth factor (ATPSK4) mRNA, complete cds [NM_114838]		AT3G49780					-2.30472	2.51e-12
AtRABH1c	Arabidopsis thaliana AtRABH1c (Arabidopsis Rab GTPase homolog H1c); GTP binding (AtRABH1c) mRNA, complete cds [NM_120152]		AT4G39890	-2.31798	8.22e-07	-2.08172	3.1e-23
ATRAD51	Arabidopsis thaliana ATRAD51 (Arabidopsis thaliana Ras Associated with Diabetes protein 51); damaged DNA binding (ATRAD51) mRNA, complete cds [NM_122092]		AT5G20850	2.02762	1.47e-05
AtSAT1	Arabidopsis thaliana ATSAT1 (ARABIDOPSIS THALIANA STEROL O-ACYLTRANSFERASE 1); acyltransferase (ATSAT1) mRNA, complete cds [NM_115056]		AT3G51970			-2.41937	2.1e-33
ATSBT1.3	Arabidopsis thaliana ATSBT1.3; subtilase (ATSBT1.3) mRNA, complete cds [NM_124554]		AT5G51750					2.38948	2.32e-13
ATSERAT1;1	Arabidopsis thaliana AtSerat1;1 (SERINE ACETYLTRANSFERASE 52); serine O-acetyltransferase (AtSerat1;1) mRNA, complete cds [NM_125059]		AT5G56760					-2.31372	1.95e-12
ATSERAT2;2	Arabidopsis thaliana AtSerat2;2 (SERINE ACETYLTRANSFERASE 1); serine O-acetyltransferase (AtSerat2;2) mRNA, complete cds [NM_112150]		AT3G13110					-2.91497	1.25e-16
AtSIP2	Arabidopsis thaliana ATSIP2 (ARABIDOPSIS THALIANA SEED IMBIBITION 2); hydrolase, hydrolyzing O-glycosyl compounds (ATSIP2) mRNA, complete cds [NM_115612]		AT3G57520					-2.1833	7.25e-11
ATTI1	Arabidopsis thaliana ATTI1 (ARABIDOPSIS THALIANA TRYPSIN INHIBITOR PROTEIN 1) (ATTI1) mRNA, complete cds [NM_129912]		AT2G43510	2.18949	1.29e-06	3.09429	3.59e-54
ATTI2	Arabidopsis thaliana ATTI2 (ARABIDOPSIS THALIANA TRYPSIN INHIBITOR PROTEIN 2); trypsin inhibitor (ATTI2) mRNA, complete cds [NM_129913]		AT2G43520					-2.01106	7.96e-09
ATTPS7	Arabidopsis thaliana ATTPS7 (Arabidopsis thaliana trehalose-phosphatase/synthase 7); transferase, transferring glycosyl groups / trehalose-phosphat_ (ATTPS7) mRNA, complete cds [NM_100521]		AT1G06410			-2.85339	9.16e-47	-2.65515	1.26e-16
UGT85A1	Arabidopsis thaliana ATUGT85A1/UGT85A1 (UDP-GLUCOSYL TRANSFERASE 85A1); UDP-glycosyltransferase/ glucuronosyltransferase/ transferase, transferring_ (ATUGT85A1/UGT85A1) mRNA, complete cds [NM_102089]		AT1G22400					-3.48291	8.74e-27
AtUGT85A2	Arabidopsis thaliana ATUGT85A2 (UDP-GLUCOSYL TRANSFERASE 85A2); UDP-glycosyltransferase/ glucuronosyltransferase/ transferase, transferring glycosy_ (ATUGT85A2) mRNA, complete cds [NM_102086]		AT1G22360					-2.36737	4.33e-13
XT1	Arabidopsis thaliana ATXT1; UDP-xylosyltransferase/ transferase/ transferase, transferring glycosyl groups (ATXT1) mRNA, complete cds [NM_116137]		AT3G62720	-2.32217	7.41e-07
XTH17	Arabidopsis thaliana ATXTH17 (XYLOGLUCAN ENDOTRANSGLUCOSYLASE/HYDROLASE 17); hydrolase, acting on glycosyl bonds (ATXTH17) mRNA, complete cds [NM_105205]		AT1G65310	-3.1455	6.22e-08	-2.49469	1.05e-35	-2.36361	4.8e-13
XTH18	Arabidopsis thaliana ATXTH18/XTH18 (XYLOGLUCAN ENDOTRANSGLUCOSYLASE/HYDROLASE 18); hydrolase, acting on glycosyl bonds (ATXTH18/XTH18) mRNA, complete cds [NM_119174]		AT4G30280	-4.52899	1.24e-08
XTH20	Arabidopsis thaliana ATXTH20 (XYLOGLUCAN ENDOTRANSGLUCOSYLASE/HYDROLASE 20); hydrolase, acting on glycosyl bonds (ATXTH20) mRNA, complete cds [NM_124181]		AT5G48070	-2.16695	1.63e-06	-2.3587	1.48e-31	-2.35427	6.23e-13
XYL1	Arabidopsis thaliana ATXYL1/XYL1 (ALPHA-XYLOSIDASE 1); alpha-N-arabinofuranosidase/ hydrolase, hydrolyzing O-glycosyl compounds / xylan 1,4-beta-xy_ (ATXYL1/XYL1) mRNA, complete cds [NM_105527]		AT1G68560					2.42141	9.46e-14
AT1G29430	Arabidopsis thaliana auxin-responsive family protein (AT1G29430) mRNA, complete cds [NM_102683]		AT1G29430	2.75431	1.82e-07
AT1G56150	Arabidopsis thaliana auxin-responsive family protein (AT1G56150) mRNA, complete cds [NM_104494]		AT1G56150					2.1779	8.46e-11
AT2G46690	Arabidopsis thaliana auxin-responsive family protein (AT2G46690) mRNA, complete cds [NM_130234]		AT2G46690					-3.23916	8.03e-24
AT3G09870	Arabidopsis thaliana auxin-responsive family protein (AT3G09870) mRNA, complete cds [NM_111822]		AT3G09870	-2.03984	5.89e-06			2.61509	3.97e-16
AT3G12830	Arabidopsis thaliana auxin-responsive family protein (AT3G12830) mRNA, complete cds [NM_112119]		AT3G12830			2.51096	3.39e-36	2.27749	5.34e-12
AT3G25290	Arabidopsis thaliana auxin-responsive family protein (AT3G25290) mRNA, complete cds [NM_001035687]		AT3G25290					-2.05396	2.51e-09
AT3G60690	Arabidopsis thaliana auxin-responsive family protein (AT3G60690) mRNA, complete cds [NM_115933]		AT3G60690			2.36039	1.32e-31
AT3G61900	Arabidopsis thaliana auxin-responsive family protein (AT3G61900) mRNA, complete cds [NM_116055]		AT3G61900			2.07926	3.65e-23
AT4G12410	Arabidopsis thaliana auxin-responsive family protein (AT4G12410) mRNA, complete cds [NM_117311]		AT4G12410			-2.20529	6.4e-27	-2.44448	4.88e-14
AT4G22620	Arabidopsis thaliana auxin-responsive family protein (AT4G22620) mRNA, complete cds [NM_118388]		AT4G22620					-3.32564	7.07e-25
AT4G34760	Arabidopsis thaliana auxin-responsive family protein (AT4G34760) mRNA, complete cds [NM_119642]		AT4G34760	2.0787	1.92e-06
AT4G34810	Arabidopsis thaliana auxin-responsive family protein (AT4G34810) mRNA, complete cds [NM_119647]		AT4G34810					-4.30587	1.39e-36
AT5G27780	Arabidopsis thaliana auxin-responsive family protein (AT5G27780) mRNA, complete cds [NM_122660]		AT5G27780	2.36439	7.38e-07
AT1G29450	Arabidopsis thaliana auxin-responsive protein, putative (AT1G29450) mRNA, complete cds [NM_102685]		AT1G29450	3.82824	1.87e-08
AT1G29460	Arabidopsis thaliana auxin-responsive protein, putative (AT1G29460) mRNA, complete cds [NM_102686]		AT1G29460	3.89235	1.51e-08
AT1G29500	Arabidopsis thaliana auxin-responsive protein, putative (AT1G29500) mRNA, complete cds [NM_102690]		AT1G29500	3.13694	5.28e-08
AT2G21210	Arabidopsis thaliana auxin-responsive protein, putative (AT2G21210) mRNA, complete cds [NM_127693]		AT2G21210			2.20076	8.79e-27
AT3G03820	Arabidopsis thaliana auxin-responsive protein, putative (AT3G03820) mRNA, complete cds [NM_111253]		AT3G03820	2.12466	1.66e-06
AT3G03850	Arabidopsis thaliana auxin-responsive protein, putative (AT3G03850) mRNA, complete cds [NM_111256]		AT3G03850	2.13324	1.48e-06
AT4G38840	Arabidopsis thaliana auxin-responsive protein, putative (AT4G38840) mRNA, complete cds [NM_120044]		AT4G38840	4.68004	5.26e-09
AT4G38860	Arabidopsis thaliana auxin-responsive protein, putative (AT4G38860) mRNA, complete cds [NM_120046]		AT4G38860	2.9828	1.43e-07	3.05581	5.39e-53	2.44818	4.4e-14
AT5G18010	Arabidopsis thaliana auxin-responsive protein, putative (AT5G18010) mRNA, complete cds [NM_121806]		AT5G18010	2.30108	8.61e-07
AT5G18020	Arabidopsis thaliana auxin-responsive protein, putative (AT5G18020) mRNA, complete cds [NM_121807]		AT5G18020	2.62282	4.09e-07
AT5G18030	Arabidopsis thaliana auxin-responsive protein, putative (AT5G18030) mRNA, complete cds [NM_121808]		AT5G18030	3.30612	3.87e-08
AT5G18050	Arabidopsis thaliana auxin-responsive protein, putative (AT5G18050) mRNA, complete cds [NM_121810]		AT5G18050	2.70801	2.75e-07
AT5G18060	Arabidopsis thaliana auxin-responsive protein, putative (AT5G18060) mRNA, complete cds [NM_121811]		AT5G18060	2.39199	5.83e-07
AT5G18080	Arabidopsis thaliana auxin-responsive protein, putative (AT5G18080) mRNA, complete cds [NM_121813]		AT5G18080	2.47121	1.03e-06
AT1G72430	Arabidopsis thaliana auxin-responsive protein-related (AT1G72430) mRNA, complete cds [NM_105902]		AT1G72430					-2.82573	9.59e-19
AT2G45210	Arabidopsis thaliana auxin-responsive protein-related (AT2G45210) mRNA, complete cds [NM_130084]		AT2G45210			2.95302	7.6e-50
AZF3	Arabidopsis thaliana AZF3 (ARABIDOPSIS ZINC-FINGER PROTEIN 3); nucleic acid binding / transcription factor/ zinc ion binding (AZF3) mRNA, complete cds [NM_123683]		AT5G43170					-2.64952	1.48e-16
BAG6	Arabidopsis thaliana BAG6 (ARABIDOPSIS THALIANA BCL-2-ASSOCIATED ATHANOGENE 6); calmodulin binding / protein binding (BAG6) mRNA, complete cds [NM_130187]		AT2G46240					-4.25373	5.5e-36
AT1G01260	Arabidopsis thaliana basic helix-loop-helix (bHLH) family protein (AT1G01260) mRNA, complete cds [NM_001083971]		AT1G01260					-2.1596	1.4e-10
AT2G18300	Arabidopsis thaliana basic helix-loop-helix (bHLH) family protein (AT2G18300) mRNA, complete cds [NM_179645]		AT2G18300					2.50139	9.75e-15
AT2G22760	Arabidopsis thaliana basic helix-loop-helix (bHLH) family protein (AT2G22760) mRNA, complete cds [NM_127841]		AT2G22760			-4.54345	6.28e-97	-3.02086	3.74e-21
AT2G42280	Arabidopsis thaliana basic helix-loop-helix (bHLH) family protein (AT2G42280) mRNA, complete cds [NM_201941]		AT2G42280			2.16262	1.23e-25
AT3G47640	Arabidopsis thaliana basic helix-loop-helix (bHLH) family protein (AT3G47640) mRNA, complete cds [NM_114632]		AT3G47640	-2.52	4.39e-07
AT4G01460	Arabidopsis thaliana basic helix-loop-helix (bHLH) family protein (AT4G01460) mRNA, complete cds [NM_116376]		AT4G01460					2.57841	1.11e-15
AT4G29930	Arabidopsis thaliana basic helix-loop-helix (bHLH) family protein (AT4G29930) mRNA, complete cds [NM_001085002]		AT4G29930					-2.53288	4.01e-15
AT5G43650	Arabidopsis thaliana basic helix-loop-helix (bHLH) family protein (AT5G43650) mRNA, complete cds [NM_123731]		AT5G43650			-2.79939	4.32e-45
AT5G50915	Arabidopsis thaliana basic helix-loop-helix (bHLH) family protein (AT5G50915) mRNA, complete cds [NM_180832]		AT5G50915			-2.2698	7.16e-29
AT1G72210	Arabidopsis thaliana basic helix-loop-helix (bHLH) family protein (bHLH096) (AT1G72210) mRNA, complete cds [NM_105880]		AT1G72210	-2.09223	2.09e-06	-2.08067	3.32e-23	-2.41627	1.09e-13
AT1G62975	Arabidopsis thaliana basic helix-loop-helix (bHLH) family protein (bHLH125) (AT1G62975) mRNA, complete cds [NM_148621]		AT1G62975					-4.6236	3.37e-40
SCRM2	Arabidopsis thaliana basic helix-loop-helix (bHLH) family protein / F-box family protein (AT1G12860) mRNA, complete cds [NM_101157]		AT1G12860					2.01001	8.19e-09
BEE2	Arabidopsis thaliana BEE2 (BR ENHANCED EXPRESSION 2); DNA binding / transcription factor (BEE2) mRNA, complete cds [NM_119817]		AT4G36540					2.40528	1.48e-13
AT2G47770	Arabidopsis thaliana benzodiazepine receptor-related (AT2G47770) mRNA, complete cds [NM_130344]		AT2G47770					2.13575	2.69e-10
AT2G40330	Arabidopsis thaliana Bet v I allergen family protein (AT2G40330) mRNA, complete cds [NM_129593]		AT2G40330	2.68788	6.52e-07			-5.69004	1.04e-51
AT3G06500	Arabidopsis thaliana beta-fructofuranosidase, putative / invertase, putative / saccharase, putative / beta-fructosidase, putative (AT3G06500) mRNA, complete cds [NM_111526]		AT3G06500			-2.64932	1.87e-40
KCS12	Arabidopsis thaliana beta-ketoacyl-CoA synthase family protein (AT2G28630) mRNA, complete cds [NM_128424]		AT2G28630					3.59289	4.2e-28
KCS19	Arabidopsis thaliana beta-ketoacyl-CoA synthase family protein (AT5G04530) mRNA, complete cds [NM_120535]		AT5G04530					2.60943	4.64e-16
BG3	Arabidopsis thaliana BG3 (BETA-1,3-GLUCANASE 3); hydrolase, hydrolyzing O-glycosyl compounds (BG3) mRNA, complete cds [NM_115584]		AT3G57240	3.15231	1.16e-07			3.26052	4.43e-24
BGLU18	Arabidopsis thaliana BGL1 (BETA-GLUCOSIDASE HOMOLOG 1); hydrolase, hydrolyzing O-glycosyl compounds (BGL1) mRNA, complete cds [NM_104118]		AT1G52400	4.57189	4.13e-08
BGL2	Arabidopsis thaliana BGL2 (PATHOGENESIS-RELATED PROTEIN 2); glucan 1,3-beta-glucosidase/ hydrolase, hydrolyzing O-glycosyl compounds (BGL2) mRNA, complete cds [NM_115586]		AT3G57260	3.0076	8.61e-07
BGLU45	Arabidopsis thaliana BGLU45; hydrolase, hydrolyzing O-glycosyl compounds (BGLU45) mRNA, complete cds [NM_104863]		AT1G61810			2.38465	2.44e-32
BGLU46	Arabidopsis thaliana BGLU46; hydrolase, hydrolyzing O-glycosyl compounds (BGLU46) mRNA, complete cds [NM_180637]		AT1G61820					-8.12757	5.34e-75
BGLU47	Arabidopsis thaliana BGLU47 (Beta-glucosidase 47); hydrolase, hydrolyzing O-glycosyl compounds (BGLU47) mRNA, complete cds [NM_118296]		AT4G21760					-2.57527	1.21e-15
AT5G15160	Arabidopsis thaliana bHLH family protein (AT5G15160) mRNA, complete cds [NM_121520]		AT5G15160					2.16254	1.3e-10
BR6OX2	Arabidopsis thaliana BR6OX2/CYP85A2 (BRASSINOSTEROID-6-OXIDASE 2); monooxygenase/ oxygen binding (BR6OX2/CYP85A2) mRNA, complete cds [NM_113917]		AT3G30180					2.21175	3.3e-11
AT3G50750	Arabidopsis thaliana brassinosteroid signalling positive regulator-related (AT3G50750) mRNA, complete cds [NM_114935]		AT3G50750	2.1058	1.69e-06
AT4G18890	Arabidopsis thaliana brassinosteroid signalling positive regulator-related (AT4G18890) mRNA, complete cds [NM_118005]		AT4G18890					-2.00628	9.07e-09
BRH1	Arabidopsis thaliana BRH1 (BRASSINOSTEROID-RESPONSIVE RING-H2); protein binding / zinc ion binding (BRH1) mRNA, complete cds [NM_116011]		AT3G61460			3.24152	1.18e-58
AT4G13110	Arabidopsis thaliana BSD domain-containing protein (AT4G13110) mRNA, complete cds [NM_117380]		AT4G13110					-2.15673	1.52e-10
BT1	Arabidopsis thaliana BT1 (BTB and TAZ domain protein 1); protein binding / transcription regulator (BT1) mRNA, complete cds [NM_125711]		AT5G63160					-2.40373	1.54e-13
AT1G60390	Arabidopsis thaliana BURP domain-containing protein / polygalacturonase, putative (AT1G60390) mRNA, complete cds [NM_104726]		AT1G60390			-2.15396	2.23e-25
BXL1	Arabidopsis thaliana BXL1 (BETA-XYLOSIDASE 1); hydrolase, hydrolyzing O-glycosyl compounds (BXL1) mRNA, complete cds [NM_124313]		AT5G49360			3.13158	2.63e-55
AT1G70800	Arabidopsis thaliana C2 domain-containing protein (AT1G70800) mRNA, complete cds [NM_105748]		AT1G70800					-3.39795	9.3e-26
AT3G57880	Arabidopsis thaliana C2 domain-containing protein (AT3G57880) mRNA, complete cds [NM_115650]		AT3G57880			-2.39826	9.32e-33
CAD1	Arabidopsis thaliana CAD1 (CONSTITUTIVELY ACTIVATED CELL DEATH 1) (CAD1) mRNA, complete cds [NM_102709]		AT1G29690			-2.03264	8.65e-22
ATCAD5	Arabidopsis thaliana CAD5 (CINNAMYL ALCOHOL DEHYDROGENASE 5); cinnamyl-alcohol dehydrogenase (CAD5) mRNA, complete cds [NM_119587]		AT4G34230					-4.77915	5.26e-35
TSM1	Arabidopsis thaliana caffeoyl-CoA 3-O-methyltransferase, putative (AT1G67990) mRNA, complete cds [NM_105469]		AT1G67990			-2.14677	3.6e-25
AT4G26220	Arabidopsis thaliana caffeoyl-CoA 3-O-methyltransferase, putative (AT4G26220) mRNA, complete cds [NM_118755]		AT4G26220					-3.47559	1.06e-26
AT1G13750	Arabidopsis thaliana calcineurin-like phosphoesterase family protein (AT1G13750) mRNA, complete cds [NM_101243]		AT1G13750	2.09544	2.17e-06
AT3G10300	Arabidopsis thaliana calcium-binding EF hand family protein (AT3G10300) mRNA, complete cds [NM_180666]		AT3G10300	-2.07106	2.01e-06
AT3G29000	Arabidopsis thaliana calcium-binding EF hand family protein (AT3G29000) mRNA, complete cds [NM_113821]		AT3G29000					2.11233	5.12e-10
AT3G47480	Arabidopsis thaliana calcium-binding EF hand family protein (AT3G47480) mRNA, complete cds [NM_114616]		AT3G47480	2.57313	2.67e-07	2.36842	7.58e-32
AT5G39670	Arabidopsis thaliana calcium-binding EF hand family protein (AT5G39670) mRNA, complete cds [NM_123329]		AT5G39670	2.49621	3.96e-07	2.22891	1.25e-27
AT1G21550	Arabidopsis thaliana calcium-binding protein, putative (AT1G21550) mRNA, complete cds [NM_102004]		AT1G21550	-2.03196	3.52e-06
AT4G20780	Arabidopsis thaliana calcium-binding protein, putative (AT4G20780) mRNA, complete cds [NM_118196]		AT4G20780					-2.2568	9.49e-12
AT3G63380	Arabidopsis thaliana calcium-transporting ATPase, plasma membrane-type, putative / Ca(2+)-ATPase, putative (ACA12) (AT3G63380) mRNA, complete cds [NM_116203]		AT3G63380					-5.14211	6.66e-46
AT3G22910	Arabidopsis thaliana calcium-transporting ATPase, plasma membrane-type, putative / Ca(2+)-ATPase, putative (ACA13) (AT3G22910) mRNA, complete cds [NM_113191]		AT3G22910					-2.29568	3.2e-12
AT1G73805	Arabidopsis thaliana calmodulin binding (AT1G73805) mRNA, complete cds [NM_106040]		AT1G73805					2.26977	6.6e-12
CBP60G	Arabidopsis thaliana calmodulin binding (AT5G26920) mRNA, complete cds [NM_122574]		AT5G26920					3.1453	1.11e-22
AT3G10190	Arabidopsis thaliana calmodulin, putative (AT3G10190) mRNA, complete cds [NM_111854]		AT3G10190			2.78506	1.19e-44
AT3G13600	Arabidopsis thaliana calmodulin-binding family protein (AT3G13600) mRNA, complete cds [NM_112206]		AT3G13600			-2.90656	2.11e-48
AT5G57010	Arabidopsis thaliana calmodulin-binding family protein (AT5G57010) mRNA, complete cds [NM_125083]		AT5G57010	-2.73653	1.63e-07
AT4G31000	Arabidopsis thaliana calmodulin-binding protein (AT4G31000) mRNA, complete cds [NM_119250]		AT4G31000			-2.0023	6.65e-21
AT3G01830	Arabidopsis thaliana calmodulin-related protein, putative (AT3G01830) mRNA, complete cds [NM_111049]		AT3G01830			-3.98952	1.36e-67
AT3G50770	Arabidopsis thaliana calmodulin-related protein, putative (AT3G50770) mRNA, complete cds [NM_114937]		AT3G50770			2.98435	8.22e-51
BCA4	Arabidopsis thaliana carbonic anhydrase, putative / carbonate dehydratase, putative (AT1G70410) mRNA, complete cds [NM_202390]		AT1G70410			-2.10897	3.78e-20
AT2G24560	Arabidopsis thaliana carboxylesterase (AT2G24560) mRNA, complete cds [NM_128017]		AT2G24560					-2.98415	1.08e-20
AT5G06300	Arabidopsis thaliana carboxy-lyase (AT5G06300) mRNA, complete cds [NM_120713]		AT5G06300					-2.17766	8.51e-11
CAT3	Arabidopsis thaliana CAT3 (CATALASE 3); catalase (CAT3) mRNA, complete cds [NM_202144]		AT1G20620	3.32944	3.54e-08
AT5G49900	Arabidopsis thaliana catalytic (AT5G49900) mRNA, complete cds [NM_124368]		AT5G49900			-2.25231	2.46e-28
AT5G17850	Arabidopsis thaliana cation exchanger, putative (CAX8) (AT5G17850) mRNA, complete cds [NM_121791]		AT5G17850					-2.37362	3.63e-13
CAX7	Arabidopsis thaliana CAX7 (CALCIUM EXCHANGER 7); calcium:sodium antiporter/ cation:cation antiporter (CAX7) mRNA, complete cds [NM_121792]		AT5G17860					-3.25476	5.16e-24
CBF1	Arabidopsis thaliana CBF1 (C-REPEAT/DRE BINDING FACTOR 1); DNA binding / transcription activator/ transcription factor (CBF1) mRNA, complete cds [NM_118681]		AT4G25490					3.00923	5.23e-21
CBF2	Arabidopsis thaliana CBF2 (FREEZING TOLERANCE QTL 4); DNA binding / transcription activator/ transcription factor (CBF2) mRNA, complete cds [NM_118679]		AT4G25470	-2.66452	2.03e-07	2.54215	3.72e-37	2.91832	6.92e-20
CBF4	Arabidopsis thaliana CBF4/DREB1D (C- REPEAT-BINDING FACTOR 4); DNA binding / transcription activator/ transcription factor (CBF4/DREB1D) mRNA, complete cds [NM_124578]		AT5G51990	-2.67562	2.51e-07
CBL6	Arabidopsis thaliana CBL6 (CALCINEURIN B-LIKE PROTEIN 6) (CBL6) mRNA, complete cds [NM_117730]		AT4G16350					-2.28798	3.26e-10
CCD8	Arabidopsis thaliana CCD8 (CAROTENOID CLEAVAGE DIOXYGENASE 8) (CCD8) mRNA, complete cds [NM_119434]		AT4G32810			3.08604	6.35e-54
CCoAMT	Arabidopsis thaliana CCoAMT (caffeoyl-CoA 3-O-methyltransferase) (CCoAMT) mRNA, complete cds [NM_202375]		AT1G67980			2.11538	3.13e-24
CCR2	Arabidopsis thaliana CCR2 (CINNAMOYL COA REDUCTASE) (CCR2) mRNA, complete cds [NM_106730]		AT1G80820					-4.58451	9.12e-40
AT1G27820	Arabidopsis thaliana CCR4-NOT transcription complex protein, putative (AT1G27820) mRNA, complete cds [NM_102547]		AT1G27820					2.04588	3.13e-09
AT1G27890	Arabidopsis thaliana CCR4-NOT transcription complex protein, putative (AT1G27890) mRNA, complete cds [NM_102554]		AT1G27890	-2.15302	1.94e-06			2.31907	1.69e-12
AT1G61470	Arabidopsis thaliana CCR4-NOT transcription complex protein, putative (AT1G61470) mRNA, complete cds [NM_104828]		AT1G61470	-2.19613	1.44e-06			2.40588	1.46e-13
CDF3	Arabidopsis thaliana CDF3 (CYCLING DOF FACTOR 3); DNA binding / protein binding / transcription factor (CDF3) mRNA, complete cds [NM_114618]		AT3G47500			3.35128	5.43e-62
AT3G43250	Arabidopsis thaliana cell cycle control protein-related (AT3G43250) mRNA, complete cds [NM_114193]		AT3G43250					-2.92029	6.58e-20
AT4G32190	Arabidopsis thaliana centromeric protein-related (AT4G32190) mRNA, complete cds [NM_119371]		AT4G32190					-2.8975	1.27e-19
CESA4	Arabidopsis thaliana CESA4 (CELLULOSE SYNTHASE 4); transferase, transferring glycosyl groups (CESA4) mRNA, complete cds [NM_123770]		AT5G44030					-4.40839	9.39e-38
IRX1	Arabidopsis thaliana CESA8 (CELLULOSE SYNTHASE 8); cellulose synthase/ transferase, transferring glycosyl groups (CESA8) mRNA, complete cds [NM_117994]		AT4G18780					-2.83178	8.07e-19
CH1	Arabidopsis thaliana CH1 (CHLOROPHYLL B BIOSYNTHESIS); chlorophyllide a oxygenase (CH1) mRNA, complete cds [NM_202240]		AT1G44446					2.32905	1.27e-12
AT4G34850	Arabidopsis thaliana chalcone and stilbene synthase family protein (AT4G34850) mRNA, complete cds [NM_119651]		AT4G34850			-3.07011	1.97e-53
AT5G05270	Arabidopsis thaliana chalcone-flavanone isomerase family protein (AT5G05270) mRNA, complete cds [NM_180439]		AT5G05270	-2.46499	2.05e-06
AT3G16920	Arabidopsis thaliana chitinase (AT3G16920) mRNA, complete cds [NM_112568]		AT3G16920			2.47813	3.38e-35	-5.31813	8.61e-48
AT2G43590	Arabidopsis thaliana chitinase, putative (AT2G43590) mRNA, complete cds [NM_129921]		AT2G43590			2.30402	6.66e-30	4.00056	5.26e-33
AT1G09750	Arabidopsis thaliana chloroplast nucleoid DNA-binding protein-related (AT1G09750) mRNA, complete cds [NM_100847]		AT1G09750					2.34989	7.02e-13
CIA2	Arabidopsis thaliana CIA2 (CHLOROPLAST IMPORT APPARATUS 2) (CIA2) mRNA, complete cds [NM_125100]		AT5G57180					2.31738	1.77e-12
CIA2	Arabidopsis thaliana CIA2 (CHLOROPLAST IMPORT APPARATUS 2) (CIA2) mRNA, complete cds [NM_180870]		AT5G57180					2.51081	7.51e-15
AT1G76470	Arabidopsis thaliana cinnamoyl-CoA reductase (AT1G76470) mRNA, complete cds [NM_106297]		AT1G76470			2.35042	2.65e-31
AT2G23910	Arabidopsis thaliana cinnamoyl-CoA reductase-related (AT2G23910) mRNA, complete cds [NM_127952]		AT2G23910	-2.38273	5.22e-07
AT5G14700	Arabidopsis thaliana cinnamoyl-CoA reductase-related (AT5G14700) mRNA, complete cds [NM_121474]		AT5G14700			-2.08667	2.22e-23
AT1G09500	Arabidopsis thaliana cinnamyl-alcohol dehydrogenase family / CAD family (AT1G09500) mRNA, complete cds [NM_179294]		AT1G09500	-2.09615	1.88e-06			2.25198	1.08e-11
SIP4	Arabidopsis thaliana CIPK11 (SOS3-INTERACTING PROTEIN 4); kinase (CIPK11) mRNA, complete cds [NM_128589]		AT2G30360			-2.46015	1.18e-34
CIPK15	Arabidopsis thaliana CIPK15 (CBL-INTERACTING PROTEIN KINASE 15); kinase (CIPK15) mRNA, complete cds [NM_001036743]		AT5G01810					-2.2992	2.92e-12
CIPK17	Arabidopsis thaliana CIPK17 (SNF1-RELATED PROTEIN KINASE 3.21); kinase (CIPK17) mRNA, complete cds [NM_103723]		AT1G48260			2.0136	3.13e-21
CIPK25	Arabidopsis thaliana CIPK25 (CBL-INTERACTING PROTEIN KINASE 25); kinase (CIPK25) mRNA, complete cds [NM_122420]		AT5G25110			2.56249	8.78e-38
CIPK5	Arabidopsis thaliana CIPK5 (CBL-INTERACTING PROTEIN KINASE 5); kinase (CIPK5) mRNA, complete cds [NM_121131]		AT5G10930			3.76173	2.48e-74	3.01227	4.8e-21
RVE2	Arabidopsis thaliana CIR1/RVE2 (CIRCADIAN 1); DNA binding / transcription factor (CIR1/RVE2) mRNA, complete cds [NM_123085]		AT5G37260	2.75129	2.3e-07	3.77541	1.02e-74
ckl12	Arabidopsis thaliana CKL12 (Casein Kinase I-like 12); casein kinase I/ kinase (CKL12) mRNA, complete cds [NM_148142]		AT5G57015	-2.06137	2.54e-06	-3.05642	5.2e-53	-2.27419	5.85e-12
CKX5	Arabidopsis thaliana CKX5 (CYTOKININ OXIDASE 5); cytokinin dehydrogenase (CKX5) mRNA, complete cds [NM_106199]		AT1G75450					-2.89655	1.3e-19
CLC-B	Arabidopsis thaliana CLC-B (chloride channel protein B); anion channel/ voltage-gated chloride channel (CLC-B) mRNA, complete cds [NM_113631]		AT3G27170					-8.27728	3.15e-76
CLE16	Arabidopsis thaliana CLE16 (CLAVATA3/ESR-RELATED 16); receptor binding (CLE16) mRNA, complete cds [NM_147231]		AT2G01505			2.2879	2.05e-29	2.39117	2.21e-13
CLE21	Arabidopsis thaliana CLE21 (CLAVATA3/ESR-RELATED 21); receptor binding (CLE21) mRNA, complete cds [NM_125876]		AT5G64800			2.20659	5.85e-27
AT1G25422	Arabidopsis thaliana clone asmbl_1609 unknown mRNA sequence [EF183145]		AT1G25422			-2.7594	7.34e-44	-2.27911	5.13e-12
AT1G53633	Arabidopsis thaliana clone asmbl_2887 unknown mRNA sequence [EF183220]		AT1G53633					-2.717	2.19e-17
AT2G13547	Arabidopsis thaliana clone asmbl_5379 unknown mRNA sequence [EF183317]		AT2G13547			2.36147	1.22e-31
CLPB4	Arabidopsis thaliana CLPB-M/CLPB4/HSP98.7 (HEAT SHOCK PROTEIN 98.7); ATP binding / ATPase (CLPB-M/CLPB4/HSP98.7) mRNA, complete cds [NM_128071]		AT2G25140					-2.11054	5.36e-10
CLV2	Arabidopsis thaliana CLV2 (CLAVATA 2); protein binding (CLV2) mRNA, complete cds [NM_105212]		AT1G65380			-2.40051	7.97e-33
CML37	Arabidopsis thaliana CML37/CML39; calcium ion binding (CML37/CML39) mRNA, complete cds [NM_123603]		AT5G42380			-2.53258	7.47e-31
CMT3	Arabidopsis thaliana CMT3 (CHROMOMETHYLASE 3) (CMT3) mRNA, complete cds [NM_105645]		AT1G69770			-2.51484	2.58e-36
COBL2	Arabidopsis thaliana COBL2 (COBRA-LIKE PROTEIN 2 PRECURSOR) (COBL2) mRNA, complete cds [NM_113910]		AT3G29810					-2.13022	3.14e-10
IRX6	Arabidopsis thaliana COBL4/IRX6 (COBRA-LIKE4) (COBL4/IRX6) mRNA, complete cds [NM_121567]		AT5G15630					-2.5338	3.92e-15
COBL5	Arabidopsis thaliana COBL5 (COBRA-LIKE PROTEIN 5 PRECURSOR) (COBL5) mRNA, complete cds [NM_125488]		AT5G60950					2.09453	8.31e-10
COBL8	Arabidopsis thaliana COBL8 (COBRA-LIKE PROTEIN 8 PRECURSOR) (COBL8) mRNA, complete cds [NM_112562]		AT3G16860	-3.08226	2.34e-07	-2.63651	4.59e-40
COL1	Arabidopsis thaliana COL1 (CONSTANS-LIKE 1); transcription factor/ zinc ion binding (COL1) mRNA, complete cds [NM_121590]		AT5G15850	2.2593	8.4e-07	2.8965	4.21e-48
AT5G22490	Arabidopsis thaliana condensation domain-containing protein (AT5G22490) mRNA, complete cds [NM_122154]		AT5G22490					-7.8512	1.39e-72
AT1G07050	Arabidopsis thaliana CONSTANS-like protein-related (AT1G07050) mRNA, complete cds [NM_100579]		AT1G07050					2.24714	1.23e-11
AT5G63970	Arabidopsis thaliana copine-related (AT5G63970) mRNA, complete cds [NM_125793]		AT5G63970					-2.35631	5.9e-13
AT4G12290	Arabidopsis thaliana copper amine oxidase, putative (AT4G12290) mRNA, complete cds [NM_117299]		AT4G12290			2.0624	1.15e-22
AT1G31690	Arabidopsis thaliana copper ion binding (AT1G31690) mRNA, complete cds [NM_102904]		AT1G31690					5.38147	1.84e-48
LTI78	Arabidopsis thaliana COR78 (COLD REGULATED 78) (COR78) mRNA, complete cds [NM_124610]		AT5G52310					-2.06999	4.83e-08
CPK15	Arabidopsis thaliana CPK15 (calcium-dependent protein kinase 15); calmodulin-dependent protein kinase/ kinase (CPK15) mRNA, complete cds [NM_118315]		AT4G21940			-2.26906	7.52e-29
CPK6	Arabidopsis thaliana CPK6 (CALCIUM-DEPENDENT PROTEIN KINASE 6); calmodulin-dependent protein kinase/ kinase (CPK6) mRNA, complete cds [NM_127284]		AT2G17290					-2.07999	1.24e-09
CPuORF18	Arabidopsis thaliana CPuORF18 (Conserved peptide upstream open reading frame 18) (CPuORF18) mRNA, complete cds [NM_001125385]		AT3G59052					-2.42083	9.59e-14
CPuORF27	Arabidopsis thaliana CPuORF27 (Conserved peptide upstream open reading frame 27) (CPuORF27) mRNA, complete cds [NM_001125559]		AT4G22592					-2.62466	3.02e-16
CPuORF30	Arabidopsis thaliana CPuORF30 (Conserved peptide upstream open reading frame 30) (CPuORF30) mRNA, complete cds [NM_001125181]		AT3G17998					2.25245	1.06e-11
CPuORF5	Arabidopsis thaliana CPuORF5 (Conserved peptide upstream open reading frame 5) (CPuORF5) mRNA, complete cds [NM_001124131]		AT1G75388					-2.58351	9.7e-16
CPuORF59	Arabidopsis thaliana CPuORF59 (Conserved peptide upstream open reading frame 59) (CPuORF59) mRNA, complete cds [NM_001125208]		AT3G22968			2.55762	1.24e-37
CPuORF60	Arabidopsis thaliana CPuORF60 (Conserved peptide upstream open reading frame 60) (CPuORF60) mRNA, complete cds [NM_001125512]		AT4G14622			2.61186	2.61e-39
CRF3	Arabidopsis thaliana CRF3 (CYTOKININ RESPONSE FACTOR 3); DNA binding / transcription factor (CRF3) mRNA, complete cds [NM_124708]		AT5G53290					-4.03111	2.34e-33
CRK11	Arabidopsis thaliana CRK11 (CYSTEINE-RICH RLK11); kinase (CRK11) mRNA, complete cds [NM_118448]		AT4G23190			-2.31951	2.27e-30	-2.06725	1.76e-09
CRK6	Arabidopsis thaliana CRK6 (CYSTEINE-RICH RLK 6) (CRK6) mRNA, complete cds [NM_179095]		AT4G23140	3.35902	3.49e-08
CSLD3	Arabidopsis thaliana CSLD3 (CELLULOSE SYNTHASE-LIKE 3); cellulose synthase/ transferase, transferring glycosyl groups (CSLD3) mRNA, complete cds [NM_111175]		AT3G03050			-2.17526	5.13e-26	-2.53952	3.35e-15
AT1G78820	Arabidopsis thaliana curculin-like (mannose-binding) lectin family protein / PAN domain-containing protein (AT1G78820) mRNA, complete cds [NM_106530]		AT1G78820					2.7294	1.54e-17
CYCA1;2	Arabidopsis thaliana CYCA1;2 (CYCLIN A1;2); cyclin-dependent protein kinase regulator (CYCA1;2) mRNA, complete cds [NM_106388]		AT1G77390			-2.15158	2.61e-25
CYCP2;1	Arabidopsis thaliana CYCP2;1 (cyclin p2;1); cyclin-dependent protein kinase (CYCP2;1) mRNA, complete cds [NM_113083]		AT3G21870					2.07444	1.44e-09
CYP706A4	Arabidopsis thaliana CYP706A4 (cytochrome P450, family 706, subfamily A, polypeptide 4); oxygen binding (CYP706A4) mRNA, complete cds [NM_117300]		AT4G12300			2.34966	2.77e-31
CYP706A6	Arabidopsis thaliana CYP706A6 (cytochrome P450, family 706, subfamily A, polypeptide 6); oxygen binding (CYP706A6) mRNA, complete cds [NM_117302]		AT4G12320					2.13702	2.6e-10
CYP707A1	Arabidopsis thaliana CYP707A1 (cytochrome P450, family 707, subfamily A, polypeptide 1); oxygen binding (CYP707A1) mRNA, complete cds [NM_202845]		AT4G19230	-2.76579	2.3e-07	-2.76365	5.45e-44
CYP707A3	Arabidopsis thaliana CYP707A3 (cytochrome P450, family 707, subfamily A, polypeptide 3); oxygen binding (CYP707A3) mRNA, complete cds [NM_123902]		AT5G45340	-2.53834	5.57e-07	2.33117	1.02e-30	2.35908	5.46e-13
CYP707A3	Arabidopsis thaliana CYP707A3 (cytochrome P450, family 707, subfamily A, polypeptide 3); oxygen binding (CYP707A3) mRNA, complete cds [NM_180805]		AT5G45340					2.05633	2.35e-09
CYP715A1	Arabidopsis thaliana CYP715A1 (cytochrome P450, family 715, subfamily A, polypeptide 1); oxygen binding (CYP715A1) mRNA, complete cds [NM_124619]		AT5G52400			-3.37706	8.92e-63	-5.13645	7.36e-46
CYP71A12	Arabidopsis thaliana CYP71A12 (CYTOCHROME P450, FAMILY 71, SUBFAMILY A, POLYPEPTIDE 12); oxygen binding (CYP71A12) mRNA, complete cds [NM_128628]		AT2G30750					2.02989	4.86e-09
CYP71B22	Arabidopsis thaliana CYP71B22 (cytochrome P450, family 71, subfamily B, polypeptide 22); oxygen binding (CYP71B22) mRNA, complete cds [NM_113527]		AT3G26200					2.412	1.23e-13
CYP71B36	Arabidopsis thaliana CYP71B36 (cytochrome P450, family 71, subfamily B, polypeptide 36); oxygen binding (CYP71B36) mRNA, complete cds [NM_113539]		AT3G26320					2.52441	5.11e-15
CYP76C1	Arabidopsis thaliana CYP76C1 (cytochrome P450, family 76, subfamily C, polypeptide 1); heme binding / iron ion binding / monooxygenase (CYP76C1) mRNA, complete cds [NM_180108]		AT2G45560					2.01648	6.92e-09
CYP78A6	Arabidopsis thaliana CYP78A6 (cytochrome P450, family 78, subfamily A, polypeptide 6); oxygen binding (CYP78A6) mRNA, complete cds [NM_130231]		AT2G46660			2.12695	1.41e-24
CYP81F2	Arabidopsis thaliana CYP81F2 (cytochrome P450, family 81, subfamily F, polypeptide 2); oxygen binding (CYP81F2) mRNA, complete cds [NM_125104]		AT5G57220	2.35372	6.15e-07
CYP81F4	Arabidopsis thaliana CYP81F4 (cytochrome P450, family 81, subfamily F, polypeptide 4); oxygen binding (CYP81F4) mRNA, complete cds [NM_119904]		AT4G37410					2.54216	3.11e-15
CYP81G1	Arabidopsis thaliana CYP81G1 (cytochrome P450, family 81, subfamily G, polypeptide 1); oxygen binding (CYP81G1) mRNA, complete cds [NM_126131]		AT5G67310					-2.29851	2.97e-12
CYP86A1	Arabidopsis thaliana CYP86A1 (cytochrome P450, family 86, subfamily A, polypeptide 1); oxygen binding (CYP86A1) mRNA, complete cds [NM_125276]		AT5G58860			2.88417	1.01e-47
CYP89A9	Arabidopsis thaliana CYP89A9 (cytochrome P450, family 87, subfamily A, polypeptide 9); oxygen binding (CYP89A9) mRNA, complete cds [NM_111218]		AT3G03470			2.3502	2.68e-31
CYP94B1	Arabidopsis thaliana CYP94B1 (cytochrome P450, family 94, subfamily B, polypeptide 1); oxygen binding (CYP94B1) mRNA, complete cds [NM_125740]		AT5G63450			-3.27191	1.42e-59	-12.2712	2.4e-107
CYP94B3	Arabidopsis thaliana CYP94B3 (cytochrome P450, family 94, subfamily B, polypeptide 3); oxygen binding (CYP94B3) mRNA, complete cds [NM_114710]		AT3G48520	-3.59968	4.01e-08
CYP96A12	Arabidopsis thaliana CYP96A12 (cytochrome P450, family 96, subfamily A, polypeptide 12); oxygen binding (CYP96A12) mRNA, complete cds [NM_120111]		AT4G39510					2.13429	2.8e-10
CYP96A15	Arabidopsis thaliana CYP96A15/MAH1 (MID-CHAIN ALKANE HYDROXYLASE 1); oxygen binding (CYP96A15/MAH1) mRNA, complete cds [NM_104570]		AT1G57750			-2.58018	2.52e-38	-2.09854	7.47e-10
AT1G06260	Arabidopsis thaliana cysteine proteinase, putative (AT1G06260) mRNA, complete cds [NM_100508]		AT1G06260			-2.23446	8.5e-28
AT3G49340	Arabidopsis thaliana cysteine proteinase, putative (AT3G49340) mRNA, complete cds [NM_114794]		AT3G49340			9.42431	4.2e-213
AT5G50260	Arabidopsis thaliana cysteine proteinase, putative (AT5G50260) mRNA, complete cds [NM_124405]		AT5G50260			2.87651	1.76e-47
CYP81D1	Arabidopsis thaliana cytochrome P450 family protein (AT3G28740) mRNA, complete cds [NM_113795]		AT3G28740			-2.6233	1.17e-39
DAD1	Arabidopsis thaliana DAD1 (DEFECTIVE ANTHER DEHISCENCE 1); triacylglycerol lipase (DAD1) mRNA, complete cds [NM_130045]		AT2G44810					-3.17701	4.54e-23
AT1G62030	Arabidopsis thaliana DC1 domain-containing protein (AT1G62030) mRNA, complete cds [NM_104883]		AT1G62030			2.21294	3.78e-27
AT2G17740	Arabidopsis thaliana DC1 domain-containing protein (AT2G17740) mRNA, complete cds [NM_127328]		AT2G17740	2.07974	1.96e-06
AT2G23100	Arabidopsis thaliana DC1 domain-containing protein (AT2G23100) mRNA, complete cds [NM_127874]		AT2G23100			-2.0013	7.12e-21
AT2G27660	Arabidopsis thaliana DC1 domain-containing protein (AT2G27660) mRNA, complete cds [NM_128325]		AT2G27660	2.25941	1.42e-06
AT4G02540	Arabidopsis thaliana DC1 domain-containing protein (AT4G02540) mRNA, complete cds [NM_116488]		AT4G02540			-2.53822	4.93e-37
DDF1	Arabidopsis thaliana DDF1 (DWARF AND DELAYED FLOWERING 1); DNA binding / transcription factor (DDF1) mRNA, complete cds [NM_101131]		AT1G12610	-3.9689	1.33e-08
ddf2	Arabidopsis thaliana DDF2 (DWARF AND DELAYED FLOWERING 2) (DDF2) mRNA, complete cds [NM_001084295]		AT1G63030	-3.87927	1.63e-08	-3.84517	8.35e-77	-2.38299	2.78e-13
AT4G38410	Arabidopsis thaliana dehydrin, putative (AT4G38410) mRNA, complete cds [NM_120003]		AT4G38410					-2.06487	1.87e-09
AT3G46940	Arabidopsis thaliana deoxyuridine 5'-triphosphate nucleotidohydrolase family (AT3G46940) mRNA, complete cds [NM_114561]		AT3G46940					2.06443	1.89e-09
DFL2	Arabidopsis thaliana DFL2 (DWARF IN LIGHT 2) (DFL2) mRNA, complete cds [NM_116578]		AT4G03400					-5.02719	1.17e-44
DGK1	Arabidopsis thaliana DGK1 (DIACYLGLYCEROL KINASE 1, DIACYLGLYCEROL KINASE1); diacylglycerol kinase (DGK1) mRNA, complete cds [NM_120874]		AT5G07920			-2.47037	5.76e-35	-2.84998	4.82e-19
DIN10	Arabidopsis thaliana DIN10 (DARK INDUCIBLE 10); hydrolase, hydrolyzing O-glycosyl compounds (DIN10) mRNA, complete cds [NM_122032]		AT5G20250					-2.71478	2.33e-17
DIN2	Arabidopsis thaliana DIN2 (DARK INDUCIBLE 2); hydrolase, hydrolyzing O-glycosyl compounds (DIN2) mRNA, complete cds [NM_115877]		AT3G60140			2.99646	3.52e-51	2.71133	2.55e-17
AtRLP23	Arabidopsis thaliana disease resistance family protein (AT2G32680) mRNA, complete cds [NM_128827]		AT2G32680	2.39547	6.19e-07
AT2G34930	Arabidopsis thaliana disease resistance family protein (AT2G34930) mRNA, complete cds [NM_129046]		AT2G34930			-2.95539	6.44e-50
AtRLP41	Arabidopsis thaliana disease resistance family protein (AT3G25010) mRNA, complete cds [NM_113405]		AT3G25010	2.08073	2.4e-06
AT4G19515	Arabidopsis thaliana disease resistance family protein (AT4G19515) mRNA, complete cds [NM_148357]		AT4G19515	-2.759	2.18e-07	-2.63926	3.81e-40
AtRLP11	Arabidopsis thaliana disease resistance family protein / LRR family protein (AT1G71390) mRNA, complete cds [NM_105808]		AT1G71390	2.47454	5.34e-07
AtRLP36	Arabidopsis thaliana disease resistance family protein / LRR family protein (AT3G23010) mRNA, complete cds [NM_113201]		AT3G23010	2.18824	1.14e-06
AT5G43740	Arabidopsis thaliana disease resistance protein (CC-NBS-LRR class), putative (AT5G43740) mRNA, complete cds [NM_123740]		AT5G43740					2.00256	1e-08
AT1G61100	Arabidopsis thaliana disease resistance protein (TIR class), putative (AT1G61100) mRNA, complete cds [NM_104791]		AT1G61100					-2.43876	5.72e-14
AT1G72900	Arabidopsis thaliana disease resistance protein (TIR-NBS class), putative (AT1G72900) mRNA, complete cds [NM_105948]		AT1G72900					2.45858	3.28e-14
AT1G72910	Arabidopsis thaliana disease resistance protein (TIR-NBS class), putative (AT1G72910) mRNA, complete cds [NM_105949]		AT1G72910			3.52447	4.1e-56
AT1G72920	Arabidopsis thaliana disease resistance protein (TIR-NBS class), putative (AT1G72920) mRNA, complete cds [NM_105950]		AT1G72920			2.3002	8.59e-30	5.25036	4.54e-47
AT1G72940	Arabidopsis thaliana disease resistance protein (TIR-NBS class), putative (AT1G72940) mRNA, complete cds [NM_105952]		AT1G72940					2.56477	1.64e-15
AT1G72950	Arabidopsis thaliana disease resistance protein (TIR-NBS class), putative (AT1G72950) mRNA, complete cds [NM_105953]		AT1G72950					2.30807	2.3e-12
WRR4	Arabidopsis thaliana disease resistance protein (TIR-NBS-LRR class), putative (AT1G56510) mRNA, complete cds [NM_104527]		AT1G56510			-2.88598	8.96e-48
WRR4	Arabidopsis thaliana disease resistance protein (TIR-NBS-LRR class), putative (AT1G56510) mRNA, complete cds [NM_104527]		AT1G56510			-2.90407	2.51e-48
AT1G56540	Arabidopsis thaliana disease resistance protein (TIR-NBS-LRR class), putative (AT1G56540) mRNA, complete cds [NM_104531]		AT1G56540			-2.01727	2.45e-21
AT4G19520	Arabidopsis thaliana disease resistance protein (TIR-NBS-LRR class), putative (AT4G19520) mRNA, complete cds [NM_118072]		AT4G19520	-2.29653	9.11e-07	-2.24244	4.87e-28
AT5G18360	Arabidopsis thaliana disease resistance protein (TIR-NBS-LRR class), putative (AT5G18360) mRNA, complete cds [NM_121841]		AT5G18360			-2.32458	1.6e-30
AT5G22690	Arabidopsis thaliana disease resistance protein (TIR-NBS-LRR class), putative (AT5G22690) mRNA, complete cds [NM_122175]		AT5G22690			-2.97536	1.55e-50
AT5G41550	Arabidopsis thaliana disease resistance protein (TIR-NBS-LRR class), putative (AT5G41550) mRNA, complete cds [NM_123519]		AT5G41550			-2.47752	3.52e-35
AT5G41740	Arabidopsis thaliana disease resistance protein (TIR-NBS-LRR class), putative (AT5G41740) mRNA, complete cds [NM_123539]		AT5G41740	-2.76293	6.84e-07	-2.47187	5.23e-35
AT5G58120	Arabidopsis thaliana disease resistance protein (TIR-NBS-LRR class), putative (AT5G58120) mRNA, complete cds [NM_125197]		AT5G58120			-2.02599	1.36e-21
AT3G44630	Arabidopsis thaliana disease resistance protein RPP1-WsB-like (TIR-NBS-LRR class), putative (AT3G44630) mRNA, complete cds [NM_180324]		AT3G44630			-2.08157	3.12e-23
AT2G26380	Arabidopsis thaliana disease resistance protein-related / LRR protein-related (AT2G26380) mRNA, complete cds [NM_128195]		AT2G26380					-2.31147	1.87e-10
AT3G13650	Arabidopsis thaliana disease resistance response (AT3G13650) mRNA, complete cds [NM_112211]		AT3G13650					-4.42972	5.35e-38
AT4G23690	Arabidopsis thaliana disease resistance-responsive family protein / dirigent family protein (AT4G23690) mRNA, complete cds [NM_118500]		AT4G23690			2.03746	6.28e-22
AT2G21100	Arabidopsis thaliana disease resistance-responsive protein-related / dirigent protein-related (AT2G21100) mRNA, complete cds [NM_179678]		AT2G21100			2.46689	7.39e-35
AT1G14600	Arabidopsis thaliana DNA binding / transcription factor (AT1G14600) mRNA, complete cds [NM_101327]		AT1G14600			2.3035	6.89e-30
AT4G34400	Arabidopsis thaliana DNA binding / transcription factor (AT4G34400) mRNA, complete cds [NM_119605]		AT4G34400	-2.46034	5.71e-07
AT5G07580	Arabidopsis thaliana DNA binding / transcription factor (AT5G07580) mRNA, complete cds [NM_120840]		AT5G07580	2.00491	1.3e-05	2.2357	7.83e-28	-2.25825	9.12e-12
AT1G19025	Arabidopsis thaliana DNA cross-link repair protein-related (AT1G19025) mRNA, complete cds [NM_101760]		AT1G19025	-2.73498	3.46e-07
AT5G56840	Arabidopsis thaliana DNA-binding family protein (AT5G56840) mRNA, complete cds [NM_125067]		AT5G56840					-3.39176	1.11e-25
AT2G36080	Arabidopsis thaliana DNA-binding protein, putative (AT2G36080) mRNA, complete cds [NM_179929]		AT2G36080					2.09129	9.08e-10
AT2G45820	Arabidopsis thaliana DNA-binding protein, putative (AT2G45820) mRNA, complete cds [NM_130145]		AT2G45820			-2.05493	8.01e-19
AT2G38250	Arabidopsis thaliana DNA-binding protein-related (AT2G38250) mRNA, complete cds [NM_129382]		AT2G38250					-3.32964	6.33e-25
AT2G20560	Arabidopsis thaliana DNAJ heat shock family protein (AT2G20560) mRNA, complete cds [NM_127616]		AT2G20560	-2.83828	1.2e-07	-2.495	1.03e-35
AT1G71000	Arabidopsis thaliana DNAJ heat shock N-terminal domain-containing protein (AT1G71000) mRNA, complete cds [NM_105769]		AT1G71000			-2.61712	1.81e-39	-5.09291	2.2e-45
AT2G21510	Arabidopsis thaliana DNAJ heat shock N-terminal domain-containing protein (AT2G21510) mRNA, complete cds [NM_127723]		AT2G21510	-3.29802	4.39e-08	-3.5761	8.87e-69	-2.22948	2.02e-11
ATERDJ3A	Arabidopsis thaliana DNAJ heat shock N-terminal domain-containing protein (AT3G08970) mRNA, complete cds [NM_111731]		AT3G08970					-2.85526	4.16e-19
AT3G14200	Arabidopsis thaliana DNAJ heat shock N-terminal domain-containing protein (AT3G14200) mRNA, complete cds [NM_112276]		AT3G14200	-2.37082	2.89e-06
AT3G62570	Arabidopsis thaliana DNAJ heat shock N-terminal domain-containing protein (AT3G62570) mRNA, complete cds [NM_116122]		AT3G62570			-2.09736	1.07e-23
DND1	Arabidopsis thaliana DND1 (DEFENSE NO DEATH 1); cation channel/ cyclic nucleotide binding / inward rectifier potassium channel (DND1) mRNA, complete cds [NM_203054]		AT5G15410					-3.15794	7.83e-23
AT1G28310	Arabidopsis thaliana Dof-type zinc finger domain-containing protein (AT1G28310) mRNA, complete cds [NM_102596]		AT1G28310			2.13995	5.77e-25
AT2G34140	Arabidopsis thaliana Dof-type zinc finger domain-containing protein (AT2G34140) mRNA, complete cds [NM_128965]		AT2G34140					-2.25503	9.92e-12
DREB1A	Arabidopsis thaliana DREB1A (DEHYDRATION RESPONSE ELEMENT B1A); DNA binding / transcription activator/ transcription factor (DREB1A) mRNA, complete cds [NM_118680]		AT4G25480			2.58096	2.39e-38
DRT100	Arabidopsis thaliana DRT100 (DNA-DAMAGE REPAIR/TOLERATION 100); protein binding (DRT100) mRNA, complete cds [NM_112096]		AT3G12610					2.41684	1.07e-13
RTFL8	Arabidopsis thaliana DVL11/RTFL8 (ROTUNDIFOLIA LIKE 8) (DVL11/RTFL8) mRNA, complete cds [NM_129527]		AT2G39705			2.71373	1.94e-42
RTFL17	Arabidopsis thaliana DVL4/RTFL17 (ROTUNDIFOLIA LIKE 17) (DVL4/RTFL17) mRNA, complete cds [NM_148462]		AT1G13245	2.63447	2.42e-07	2.56466	7.56e-38
RTFL16	Arabidopsis thaliana DVL6/RTFL16 (ROTUNDIFOLIA LIKE 16) (DVL6/RTFL16) mRNA, complete cds [NM_180300]		AT3G25717	2.43451	4.21e-07	2.43579	6.57e-34
AT5G20110	Arabidopsis thaliana dynein light chain, putative (AT5G20110) mRNA, complete cds [NM_122018]		AT5G20110			2.07804	3.96e-23
AT1G11960	Arabidopsis thaliana early-responsive to dehydration protein-related / ERD protein-related (AT1G11960) mRNA, complete cds [NM_101068]		AT1G11960			-2.67407	3.24e-41
AT1G62320	Arabidopsis thaliana early-responsive to dehydration protein-related / ERD protein-related (AT1G62320) mRNA, complete cds [NM_104912]		AT1G62320					-3.74305	6.4e-30
EBF2	Arabidopsis thaliana EBF2 (EIN3-BINDING F BOX PROTEIN 2) (EBF2) mRNA, complete cds [NM_122444]		AT5G25350					-2.35809	5.61e-13
ECT8	Arabidopsis thaliana ECT8 (evolutionarily conserved C-terminal region 8) (ECT8) mRNA, complete cds [NM_106577]		AT1G79270					-2.12048	4.1e-10
MEE23	Arabidopsis thaliana EDA28/MEE23 (MATERNAL EFFECT EMBRYO ARREST 23); electron carrier (EDA28/MEE23) mRNA, complete cds [NM_129032]		AT2G34790					-2.0864	1.04e-09
EDA4	Arabidopsis thaliana EDA4 (embryo sac development arrest 4); lipid binding (EDA4) mRNA, complete cds [NM_130381]		AT2G48140			2.02165	1.82e-21
EDL3	Arabidopsis thaliana EDL3 (EID1-LIKE 3) (EDL3) mRNA, complete cds [NM_116171]		AT3G63060	-2.15346	1.35e-06
EDS5	Arabidopsis thaliana EDS5 (ENHANCED DISEASE SUSCEPTIBILITY 5); antiporter/ transporter (EDS5) mRNA, complete cds [NM_120063]		AT4G39030					-2.47841	1.85e-14
EFR	Arabidopsis thaliana EFR (EF-TU RECEPTOR); ATP binding / kinase/ protein serine/threonine kinase (EFR) mRNA, complete cds [NM_122055]		AT5G20480					-2.16362	1.26e-10
ELI3-2	Arabidopsis thaliana ELI3-2 (ELICITOR-ACTIVATED GENE 3) (ELI3-2) mRNA, complete cds [NM_119960]		AT4G37990			5.55865	2.3e-124
ELIP1	Arabidopsis thaliana ELIP1 (EARLY LIGHT-INDUCABLE PROTEIN); chlorophyll binding (ELIP1) mRNA, complete cds [NM_113183]		AT3G22840	-2.8755	6.52e-07
emb1353	Arabidopsis thaliana EMB1353 (EMBRYO DEFECTIVE 1353) (EMB1353) mRNA, complete cds [NM_119155]		AT4G30090			-2.01664	2.55e-21
AT5G10830	Arabidopsis thaliana embryo-abundant protein-related (AT5G10830) mRNA, complete cds [NM_121121]		AT5G10830			-2.209	4.96e-27
ENDO_2	Arabidopsis thaliana ENDO 2 (ENDONUCLEASE 2); T/G mismatch-specific endonuclease/ endonuclease/ nucleic acid binding / single-stranded DNA specific_ (ENDO 2) mRNA, complete cds [NM_105500]		AT1G68290			3.77386	1.11e-74
AT2G32010	Arabidopsis thaliana endonuclease/exonuclease/phosphatase family protein (AT2G32010) mRNA, complete cds [NM_128761]		AT2G32010					2.28277	4.62e-12
AT1G02270	Arabidopsis thaliana endonuclease/exonuclease/phosphatase family protein / calcium-binding EF hand family protein (AT1G02270) mRNA, complete cds [NM_100107]		AT1G02270			-2.34941	2.82e-31
HCD1	Arabidopsis thaliana enoyl-CoA hydratase/isomerase family protein (AT4G14440) mRNA, complete cds [NM_117523]		AT4G14440					2.20806	3.66e-11
FUR1	Arabidopsis thaliana ENT3/FUR1 (FUDR RESISTANT 1); nucleoside transmembrane transporter (ENT3/FUR1) mRNA, complete cds [NM_116751]		AT4G05120					-2.95875	2.2e-20
EP1	Arabidopsis thaliana EP1; protein kinase (EP1) mRNA, complete cds [NM_118446]		AT4G23170					2.21708	2.85e-11
AT1G25240	Arabidopsis thaliana epsin N-terminal homology (ENTH) domain-containing protein / clathrin assembly protein-related (AT1G25240) mRNA, complete cds [NM_102333]		AT1G25240					-2.56473	1.64e-15
AT5G10410	Arabidopsis thaliana epsin N-terminal homology (ENTH) domain-containing protein / clathrin assembly protein-related (AT5G10410) mRNA, complete cds [NM_121079]		AT5G10410			2.37275	5.61e-32	-3.95299	1.89e-32
AT4G05110	Arabidopsis thaliana equilibrative nucleoside transporter, putative (ENT6) (AT4G05110) mRNA, complete cds [NM_116750]		AT4G05110					-4.01987	3.14e-33
ERD2	Arabidopsis thaliana ERD2 (ER lumen protein retaining receptor 2); receptor (ERD2) mRNA, complete cds [NM_102673]		AT1G29330					-2.2271	2.15e-11
ERD5	Arabidopsis thaliana ERD5 (EARLY RESPONSIVE TO DEHYDRATION 5); proline dehydrogenase (ERD5) mRNA, complete cds [NM_113981]		AT3G30775			-2.68869	1.15e-41
MES9	Arabidopsis thaliana esterase, putative (AT4G37150) mRNA, complete cds [NM_119878]		AT4G37150			2.01198	3.48e-21
AT3G03990	Arabidopsis thaliana esterase/lipase/thioesterase family protein (AT3G03990) mRNA, complete cds [NM_111270]		AT3G03990					-3.35895	3.58e-21
AT3G26840	Arabidopsis thaliana esterase/lipase/thioesterase family protein (AT3G26840) mRNA, complete cds [NM_113596]		AT3G26840					-2.38091	2.94e-13
AT5G61600	Arabidopsis thaliana ethylene-responsive element-binding family protein (AT5G61600) mRNA, complete cds [NM_125553]		AT5G61600	-2.36938	2.39e-06			2.68013	6.2e-17
AT1G72360	Arabidopsis thaliana ethylene-responsive element-binding protein, putative (AT1G72360) mRNA, complete cds [NM_105895]		AT1G72360					-2.92107	6.45e-20
AT3G23230	Arabidopsis thaliana ethylene-responsive factor, putative (AT3G23230) mRNA, complete cds [NM_113224]		AT3G23230			-2.68409	1.59e-41
EXL4	Arabidopsis thaliana EXL4 (extracellular lipase 4); acyltransferase/ carboxylesterase/ lipase (EXL4) mRNA, complete cds [NM_106241]		AT1G75910			-2.4006	7.94e-33
EXLB3	Arabidopsis thaliana EXLB3 (EXPANSIN-LIKE B3 PRECURSOR) (EXLB3) mRNA, complete cds [NM_179648]		AT2G18660			2.06336	1.09e-22	2.02113	6.13e-09
AT4G02350	Arabidopsis thaliana exocyst complex subunit Sec15-like family protein (AT4G02350) mRNA, complete cds [NM_116468]		AT4G02350			-2.22745	1.38e-27
AT5G61390	Arabidopsis thaliana exonuclease family protein (AT5G61390) mRNA, complete cds [NM_125532]		AT5G61390					-2.23751	1.62e-11
AT4G32790	Arabidopsis thaliana exostosin family protein (AT4G32790) mRNA, complete cds [NM_119432]		AT4G32790					-2.3601	5.31e-13
AT3G06435	Arabidopsis thaliana Expressed protein (AT3G06435) mRNA, complete cds [NM_202508]		AT3G06435					-2.67444	7.3e-17
AT5G37478	Arabidopsis thaliana Expressed protein (AT5G37478) mRNA, complete cds [NM_203128]		AT5G37478					-3.80177	1.36e-25
AT1G26730	Arabidopsis thaliana EXS family protein / ERD1/XPR1/SYG1 family protein (AT1G26730) mRNA, complete cds [NM_102436]		AT1G26730			-3.23563	1.76e-58	-4.78183	5.65e-42
AT2G03240	Arabidopsis thaliana EXS family protein / ERD1/XPR1/SYG1 family protein (AT2G03240) mRNA, complete cds [NM_126375]		AT2G03240	-2.47906	4.95e-07	-3.28746	4.83e-60
AT2G03260	Arabidopsis thaliana EXS family protein / ERD1/XPR1/SYG1 family protein (AT2G03260) mRNA, complete cds [NM_126377]		AT2G03260					-2.69735	3.79e-17
AT5G19110	Arabidopsis thaliana extracellular dermal glycoprotein-related / EDGP-related (AT5G19110) mRNA, complete cds [NM_121916]		AT5G19110					-2.44521	4.79e-14
AT4G01090	Arabidopsis thaliana extra-large G-protein-related (AT4G01090) mRNA, complete cds [NM_116339]		AT4G01090			-2.31819	2.49e-30
F3H	Arabidopsis thaliana F3H (TRANSPARENT TESTA 6); naringenin 3-dioxygenase (F3H) mRNA, complete cds [NM_114983]		AT3G51240	-2.52039	1.68e-06
FAD3	Arabidopsis thaliana FAD3 (FATTY ACID DESATURASE 3); omega-3 fatty acid desaturase (FAD3) mRNA, complete cds [NM_179808]		AT2G29980					2.19617	5.07e-11
AT1G06360	Arabidopsis thaliana fatty acid desaturase family protein (AT1G06360) mRNA, complete cds [NM_100517]		AT1G06360	-2.3884	9.04e-07
KCS8	Arabidopsis thaliana fatty acid elongase, putative (AT2G15090) mRNA, complete cds [NM_127071]		AT2G15090					2.98519	1.05e-20
KCS16	Arabidopsis thaliana fatty acid elongase, putative (AT4G34250) mRNA, complete cds [NM_119589]		AT4G34250					2.09662	7.86e-10
AT1G67190	Arabidopsis thaliana F-box family protein (AT1G67190) mRNA, complete cds [NM_105389]		AT1G67190	2.02374	5.04e-06			-2.15102	1.77e-10
AT1G78100	Arabidopsis thaliana F-box family protein (AT1G78100) mRNA, complete cds [NM_106460]		AT1G78100	2.76056	2.24e-07			-2.26943	6.66e-12
AT2G36090	Arabidopsis thaliana F-box family protein (AT2G36090) mRNA, complete cds [NM_129168]		AT2G36090			2.14023	5.67e-25
AT3G03030	Arabidopsis thaliana F-box family protein (AT3G03030) mRNA, complete cds [NM_111173]		AT3G03030	-2.55683	3.53e-07	-2.11269	3.77e-24
AT3G23880	Arabidopsis thaliana F-box family protein (AT3G23880) mRNA, complete cds [NM_113293]		AT3G23880	2.02313	2.81e-06
AT4G05010	Arabidopsis thaliana F-box family protein (AT4G05010) mRNA, complete cds [NM_116740]		AT4G05010					-2.5967	6.65e-16
AT5G07610	Arabidopsis thaliana F-box family protein (AT5G07610) mRNA, complete cds [NM_120843]		AT5G07610	7.4754	2.4e-09	7.65425	2.4e-175	5.16963	1.41e-38
FLA11	Arabidopsis thaliana FLA11 (fasciclin-like arabinogalactan-protein 11) (FLA11) mRNA, complete cds [NM_120395]		AT5G03170					-2.96106	2.07e-20
FLA12	Arabidopsis thaliana FLA12 (fasciclin-like arabinogalactan-protein 12) (FLA12) mRNA, complete cds [NM_125442]		AT5G60490					-2.39179	2.17e-13
FLA13	Arabidopsis thaliana FLA13 (FASCICLIN-LIKE ARABINOGALACTAN PROTEIN 13 PRECURSOR) (FLA13) mRNA, complete cds [NM_123780]		AT5G44130					-2.76142	6.18e-18
FLA2	Arabidopsis thaliana FLA2 (FLA2) mRNA, complete cds [NM_117342]		AT4G12730			-2.28213	3.06e-29
AT4G28720	Arabidopsis thaliana flavin-containing monooxygenase family protein / FMO family protein (AT4G28720) mRNA, complete cds [NM_119016]		AT4G28720	2.08512	3.28e-06	3.0014	2.48e-51
FLR1	Arabidopsis thaliana FLR1 (FLOR1); enzyme inhibitor (FLR1) mRNA, complete cds [NM_202562]		AT3G12145					-2.07643	1.37e-09
FLS2	Arabidopsis thaliana FLS2 (FLAGELLIN-SENSITIVE 2); ATP binding / kinase/ protein binding / protein serine/threonine kinase/ transmembrane receptor _ (FLS2) mRNA, complete cds [NM_124003]		AT5G46330					-3.07061	9.41e-22
AT1G42980	Arabidopsis thaliana formin homology 2 domain-containing protein / FH2 domain-containing protein (AT1G42980) mRNA, complete cds [NM_103457]		AT1G42980	-3.24409	4.16e-08			2.53156	4.16e-15
AT1G59910	Arabidopsis thaliana formin homology 2 domain-containing protein / FH2 domain-containing protein (AT1G59910) mRNA, complete cds [NM_104683]		AT1G59910	-2.04627	1.33e-05	-2.69029	1.03e-41
FRA8	Arabidopsis thaliana FRA8 (FRAGILE FIBER8); transferase (FRA8) mRNA, complete cds [NM_179782]		AT2G28110			2.05258	2.27e-22
FRK1	Arabidopsis thaliana FRK1 (FLG22-INDUCED RECEPTOR-LIKE KINASE 1); kinase (FRK1) mRNA, complete cds [NM_127476]		AT2G19190	2.26354	8.22e-07
AT3G01980	Arabidopsis thaliana Full-length cDNA Complete sequence from clone GSLTPGH39ZF11 of Hormone Treated Callus of strain col-0 of Arabidopsis thaliana (thale cress) [BX820486]		AT3G01980					-2.94459	3.3e-20
ERF4	Arabidopsis thaliana Full-length cDNA Complete sequence from clone GSLTPGH51ZC02 of Hormone Treated Callus of strain col-0 of Arabidopsis thaliana (thale cress) [BX824487]		AT3G15210	-4.64156	1.31e-08
FUT3	Arabidopsis thaliana FUT3 (fucosyltransferase 3); fucosyltransferase (FUT3) mRNA, complete cds [NM_202413]		AT1G74420	-2.19947	1.14e-06	-3.09053	4.67e-54
GAI	Arabidopsis thaliana GAI (GA INSENSITIVE); transcription factor (GAI) mRNA, complete cds [NM_101361]		AT1G14920			2.00796	4.56e-21
AT4G12900	Arabidopsis thaliana gamma interferon responsive lysosomal thiol reductase family protein / GILT family protein (AT4G12900) mRNA, complete cds [NM_117359]		AT4G12900					2.39811	1.82e-13
AT4G12960	Arabidopsis thaliana gamma interferon responsive lysosomal thiol reductase family protein / GILT family protein (AT4G12960) mRNA, complete cds [NM_117365]		AT4G12960			2.4007	7.9e-33
GASA5	Arabidopsis thaliana GASA5 (GAST1 PROTEIN HOMOLOG 5) (GASA5) mRNA, complete cds [NM_111158]		AT3G02885			3.17842	9.89e-57
GATL10	Arabidopsis thaliana GATL10 (Galacturonosyltransferase-like 10); polygalacturonate 4-alpha-galacturonosyltransferase/ transferase, transferring hex_ (GATL10) mRNA, complete cds [NM_113753]		AT3G28340	-2.03919	1.5e-05
LGT9	Arabidopsis thaliana GATL8/LGT9 (Galacturonosyltransferase-like 8); polygalacturonate 4-alpha-galacturonosyltransferase/ transferase, transferring _ (GATL8/LGT9) mRNA, complete cds [NM_102263]		AT1G24170	-2.11157	2.87e-06
LGT8	Arabidopsis thaliana GATL9/LGT8 (Galacturonosyltransferase-like 9) (GATL9/LGT8) mRNA, complete cds [NM_001124104]		AT1G70090	-2.86686	2.86e-07	-2.10755	5.34e-24
GAUT12	Arabidopsis thaliana GAUT12/IRX8/LGT6 (GALACTURONOSYLTRANSFERASE 12); polygalacturonate 4-alpha-galacturonosyltransferase/ transferase, transferrin_ (GAUT12/IRX8/LGT6) mRNA, complete cds [NM_124850]		AT5G54690					-2.91265	8.16e-20
GBF3	Arabidopsis thaliana GBF3 (G-BOX BINDING FACTOR 3); transcription factor (GBF3) mRNA, complete cds [NM_130190]		AT2G46270					-2.00294	9.91e-09
GCL1	Arabidopsis thaliana GCL1 (GCR2-LIKE 1); catalytic (GCL1) mRNA, complete cds [NM_125926]		AT5G65280			-2.43657	6.23e-34	-4.15652	7.59e-35
AT2G39030	Arabidopsis thaliana GCN5-related N-acetyltransferase (GNAT) family protein (AT2G39030) mRNA, complete cds [NM_129460]		AT2G39030	4.3663	3.49e-08
AT1G29660	Arabidopsis thaliana GDSL-motif lipase/hydrolase family protein (AT1G29660) mRNA, complete cds [NM_102706]		AT1G29660					2.96322	1.97e-20
AT1G74460	Arabidopsis thaliana GDSL-motif lipase/hydrolase family protein (AT1G74460) mRNA, complete cds [NM_106106]		AT1G74460			2.08705	2.17e-23	-2.49304	1.23e-14
AT2G23540	Arabidopsis thaliana GDSL-motif lipase/hydrolase family protein (AT2G23540) mRNA, complete cds [NM_127918]		AT2G23540			2.30999	4.41e-30	-2.3354	1.07e-12
AT3G05180	Arabidopsis thaliana GDSL-motif lipase/hydrolase family protein (AT3G05180) mRNA, complete cds [NM_111391]		AT3G05180					2.2731	6.02e-12
AT3G16370	Arabidopsis thaliana GDSL-motif lipase/hydrolase family protein (AT3G16370) mRNA, complete cds [NM_112508]		AT3G16370					2.87259	2.57e-19
AT3G16370	Arabidopsis thaliana GDSL-motif lipase/hydrolase family protein (AT3G16370) mRNA, complete cds [NM_112508]		AT3G16370					2.60476	5.31e-16
AT4G28780	Arabidopsis thaliana GDSL-motif lipase/hydrolase family protein (AT4G28780) mRNA, complete cds [NM_119022]		AT4G28780					2.15054	1.79e-10
AT4G30140	Arabidopsis thaliana GDSL-motif lipase/hydrolase family protein (AT4G30140) mRNA, complete cds [NM_119160]		AT4G30140					2.49347	1.21e-14
AT5G03610	Arabidopsis thaliana GDSL-motif lipase/hydrolase family protein (AT5G03610) mRNA, complete cds [NM_120442]		AT5G03610					-2.19112	5.85e-11
AT5G37690	Arabidopsis thaliana GDSL-motif lipase/hydrolase family protein (AT5G37690) mRNA, complete cds [NM_123128]		AT5G37690					-2.12185	3.96e-10
AT5G45950	Arabidopsis thaliana GDSL-motif lipase/hydrolase family protein (AT5G45950) mRNA, complete cds [NM_123963]		AT5G45950					2.53714	3.58e-15
AT5G55050	Arabidopsis thaliana GDSL-motif lipase/hydrolase family protein (AT5G55050) mRNA, complete cds [NM_124887]		AT5G55050					-4.34261	5.37e-37
GEK1	Arabidopsis thaliana GEK1 (GEKO1) (GEK1) mRNA, complete cds [NM_126426]		AT2G03800					-2.10424	6.38e-10
AT5G39160	Arabidopsis thaliana germin-like protein (GLP2a) (GLP5a) (AT5G39160) mRNA, complete cds [NM_123278]		AT5G39160			2.0456	3.63e-22
AT1G18980	Arabidopsis thaliana germin-like protein, putative (AT1G18980) mRNA, complete cds [NM_101755]		AT1G18980			2.42397	4.38e-28
AT3G04200	Arabidopsis thaliana germin-like protein, putative (AT3G04200) mRNA, complete cds [NM_111291]		AT3G04200	-2.63974	6.19e-07
AT5G39130	Arabidopsis thaliana germin-like protein, putative (AT5G39130) mRNA, complete cds [NM_123275]		AT5G39130			2.0348	7.49e-22
GGPS6	Arabidopsis thaliana GGPS6 (GERANYLGERANYL PYROPHOSPHATE SYNTHASE 6); farnesyltranstransferase (GGPS6) mRNA, complete cds [NM_103841]		AT1G49530					-2.09472	8.28e-10
GH3.3	Arabidopsis thaliana GH3.3; indole-3-acetic acid amido synthetase (GH3.3) mRNA, complete cds [NM_127881]		AT2G23170	2.08018	2.94e-06
AT5G14470	Arabidopsis thaliana GHMP kinase-related (AT5G14470) mRNA, complete cds [NM_121451]		AT5G14470			-2.19307	1.49e-26
AT1G74670	Arabidopsis thaliana gibberellin-responsive protein, putative (AT1G74670) mRNA, complete cds [NM_106125]		AT1G74670					2.81818	1.19e-18
GLIP3	Arabidopsis thaliana GLIP3 (GDSL-motif lipase 3); carboxylesterase/ lipase (GLIP3) mRNA, complete cds [NM_104276]		AT1G53990					-2.48958	1.36e-14
GLK2	Arabidopsis thaliana GLK2 (GOLDEN2-LIKE 2); DNA binding / transcription factor (GLK2) mRNA, complete cds [NM_123786]		AT5G44190					2.48109	1.72e-14
GLP10	Arabidopsis thaliana GLP10 (GERMIN-LIKE PROTEIN 10); manganese ion binding / metal ion binding / nutrient reservoir (GLP10) mRNA, complete cds [NM_202748]		AT3G62020					-2.23502	1.73e-11
AT5G24420	Arabidopsis thaliana glucosamine/galactosamine-6-phosphate isomerase-related (AT5G24420) mRNA, complete cds [NM_122350]		AT5G24420			2.35677	2.25e-26
AT5G51950	Arabidopsis thaliana glucose-methanol-choline (GMC) oxidoreductase family protein (AT5G51950) mRNA, complete cds [NM_124574]		AT5G51950			-2.32767	1.29e-30
AT4G15270	Arabidopsis thaliana glucosyltransferase-related (AT4G15270) mRNA, complete cds [NM_117615]		AT4G15270					-2.22891	2.05e-11
AT1G03070	Arabidopsis thaliana glutamate binding / (AT1G03070) mRNA, complete cds [NM_100189]		AT1G03070					-2.24973	1.14e-11
AT1G03850	Arabidopsis thaliana glutaredoxin family protein (AT1G03850) mRNA, complete cds [NM_100265]		AT1G03850			2.47083	5.61e-35
AT3G62960	Arabidopsis thaliana glutaredoxin family protein (AT3G62960) mRNA, complete cds [NM_116161]		AT3G62960					-2.15144	7.68e-09
AT3G47420	Arabidopsis thaliana glycerol-3-phosphate transporter, putative / glycerol 3-phosphate permease, putative (AT3G47420) mRNA, complete cds [NM_114610]		AT3G47420					-3.28521	2.21e-24
AT5G41080	Arabidopsis thaliana glycerophosphoryl diester phosphodiesterase family protein (AT5G41080) mRNA, complete cds [NM_203136]		AT5G41080	-2.30796	9.87e-07	-3.77146	1.29e-74
AT1G04800	Arabidopsis thaliana glycine-rich protein (AT1G04800) mRNA, complete cds [NM_100358]		AT1G04800					2.0591	2.17e-09
AT2G05440	Arabidopsis thaliana glycine-rich protein (AT2G05440) mRNA, complete cds [NM_179606]		AT2G05440	2.27989	4.31e-06			2.81158	1.45e-18
AT2G05540	Arabidopsis thaliana glycine-rich protein (AT2G05540) mRNA, complete cds [NM_126577]		AT2G05540			2.05672	1.71e-22	2.21982	2.64e-11
AT4G29020	Arabidopsis thaliana glycine-rich protein (AT4G29020) mRNA, complete cds [NM_119046]		AT4G29020					2.30036	2.83e-12
AT2G35710	Arabidopsis thaliana glycogenin glucosyltransferase (glycogenin)-related (AT2G35710) mRNA, complete cds [NM_129126]		AT2G35710			-2.87309	2.24e-47
AT2G35710	Arabidopsis thaliana glycogenin glucosyltransferase (glycogenin)-related (AT2G35710) mRNA, complete cds [NM_201879]		AT2G35710			-2.47521	4.15e-35
BGLU15	Arabidopsis thaliana glycosyl hydrolase family 1 protein (AT2G44450) mRNA, complete cds [NM_130008]		AT2G44450					-3.69632	2.35e-29
BGLU27	Arabidopsis thaliana glycosyl hydrolase family 1 protein (AT3G60120) mRNA, complete cds [NM_115875]		AT3G60120			-2.24801	3.31e-28	-2.27537	5.66e-12
BGLU31	Arabidopsis thaliana glycosyl hydrolase family 1 protein (AT5G24540) mRNA, complete cds [NM_122362]		AT5G24540			3.90517	1.51e-78	2.11676	4.54e-10
AT2G27500	Arabidopsis thaliana glycosyl hydrolase family 17 protein (AT2G27500) mRNA, complete cds [NM_128310]		AT2G27500			-2.43507	2.28e-28
AT3G04010	Arabidopsis thaliana glycosyl hydrolase family 17 protein (AT3G04010) mRNA, complete cds [NM_111272]		AT3G04010					-3.25768	4.77e-24
AT4G16260	Arabidopsis thaliana glycosyl hydrolase family 17 protein (AT4G16260) mRNA, complete cds [NM_117722]		AT4G16260	2.83428	1.22e-07	2.63665	4.57e-40
AT5G55180	Arabidopsis thaliana glycosyl hydrolase family 17 protein (AT5G55180) mRNA, complete cds [NM_124900]		AT5G55180					-2.11044	5.37e-10
AT2G43670	Arabidopsis thaliana glycosyl hydrolase family protein 17 (AT2G43670) mRNA, complete cds [NM_129929]		AT2G43670					-2.34977	7.03e-13
AT2G43670	Arabidopsis thaliana glycosyl hydrolase family protein 17 (AT2G43670) mRNA, complete cds [NM_129929]		AT2G43670					-2.10885	5.61e-10
AT1G02310	Arabidopsis thaliana glycosyl hydrolase family protein 5 / cellulase family protein / (1-4)-beta-mannan endohydrolase, putative (AT1G02310) mRNA, complete cds [NM_100112]		AT1G02310					-2.39386	2.05e-13
AT4G19460	Arabidopsis thaliana glycosyl transferase family 1 protein (AT4G19460) mRNA, complete cds [NM_118066]		AT4G19460					-2.51753	6.19e-15
AT1G67880	Arabidopsis thaliana glycosyl transferase family 17 protein (AT1G67880) mRNA, complete cds [NM_105458]		AT1G67880	-2.17007	1.26e-06
AT3G27540	Arabidopsis thaliana glycosyl transferase family 17 protein (AT3G27540) mRNA, complete cds [NM_113670]		AT3G27540	-5.65361	2.88e-09	-3.72988	2.19e-73
AT4G09500	Arabidopsis thaliana glycosyltransferase family protein (AT4G09500) mRNA, complete cds [NM_202795]		AT4G09500					2.55066	2.44e-15
AT1G75000	Arabidopsis thaliana GNS1/SUR4 membrane family protein (AT1G75000) mRNA, complete cds [NM_106157]		AT1G75000			-2.58341	2.01e-38
AT4G36830	Arabidopsis thaliana GNS1/SUR4 membrane family protein (AT4G36830) mRNA, complete cds [NM_119847]		AT4G36830					-3.83739	4.64e-31
GPRI1	Arabidopsis thaliana GPRI1 (GOLDEN2-LIKE 1); transcription factor (GPRI1) mRNA, complete cds [NM_127617]		AT2G20570					2.71333	2.43e-17
GPT2	Arabidopsis thaliana GPT2 (glucose-6-phosphate/phosphate translocator 2); antiporter/ glucose-6-phosphate transmembrane transporter (GPT2) mRNA, complete cds [NM_104862]		AT1G61800					-3.63384	1.34e-28
GRP19	Arabidopsis thaliana GRP19 (Glycine rich protein 19) (GRP19) mRNA, complete cds [NM_120837]		AT5G07550			-2.37946	3.5e-32
GRP3S	Arabidopsis thaliana GRP3S (GLYCINE-RICH PROTEIN 3 SHORT ISOFORM) (GRP3S) mRNA, complete cds [NM_126561]		AT2G05380	2.10676	9.76e-06
AT2G44070	Arabidopsis thaliana GTP binding / translation initiation factor (AT2G44070) mRNA, complete cds [NM_129970]		AT2G44070					-2.22502	2.28e-11
AT4G35380	Arabidopsis thaliana guanine nucleotide exchange family protein (AT4G35380) mRNA, complete cds [NM_119704]		AT4G35380					-2.86494	3.19e-19
GUN4	Arabidopsis thaliana GUN4 (Genomes uncoupled 4) (GUN4) mRNA, complete cds [NM_115802]		AT3G59400					2.11774	4.42e-10
GUT2	Arabidopsis thaliana GUT2; catalytic (GUT2) mRNA, complete cds [NM_102508]		AT1G27440					-2.06319	1.95e-09
ALA3	Arabidopsis thaliana haloacid dehalogenase-like hydrolase family protein (AT1G59820) mRNA, complete cds [NM_104675]		AT1G59820					-2.63629	2.18e-16
AT2G32150	Arabidopsis thaliana haloacid dehalogenase-like hydrolase family protein (AT2G32150) mRNA, complete cds [NM_128774]		AT2G32150			-3.40832	3.27e-53
AT5G02230	Arabidopsis thaliana haloacid dehalogenase-like hydrolase family protein (AT5G02230) mRNA, complete cds [NM_120301]		AT5G02230					-2.65039	1.44e-16
AT5G59490	Arabidopsis thaliana haloacid dehalogenase-like hydrolase family protein (AT5G59490) mRNA, complete cds [NM_125340]		AT5G59490					-3.11275	2.82e-22
AT2G35970	Arabidopsis thaliana harpin-induced family protein / HIN1 family protein / harpin-responsive family protein (AT2G35970) mRNA, complete cds [NM_129156]		AT2G35970					2.02156	6.07e-09
AT5G53730	Arabidopsis thaliana harpin-induced family protein / HIN1 family protein / harpin-responsive family protein (AT5G53730) mRNA, complete cds [NM_124752]		AT5G53730			2.49545	9.99e-36
AT2G27080	Arabidopsis thaliana harpin-induced protein-related / HIN1-related / harpin-responsive protein-related (AT2G27080) mRNA, complete cds [NM_128266]		AT2G27080	-2.94379	5.68e-07	-2.15073	2.76e-25
HAT1	Arabidopsis thaliana HAT1 (homeobox-leucine zipper protein 1); DNA binding / transcription factor (HAT1) mRNA, complete cds [NM_117849]		AT4G17460					-2.35581	5.96e-13
HAT2	Arabidopsis thaliana HAT2; transcription factor (HAT2) mRNA, complete cds [NM_124108]		AT5G47370			3.30648	1.29e-60
HAT22	Arabidopsis thaliana HAT22 (homeobox-leucine zipper protein 22); transcription factor (HAT22) mRNA, complete cds [NM_119941]		AT4G37790					-2.97157	1.55e-20
AT5G02490	Arabidopsis thaliana heat shock cognate 70 kDa protein 2 (HSC70-2) (HSP70-2) (AT5G02490) mRNA, complete cds [NM_120327]		AT5G02490					-2.52397	5.17e-15
AT1G72416	Arabidopsis thaliana heat shock protein binding (AT1G72416) mRNA, complete cds [NM_001036191]		AT1G72416					-4.14505	1.03e-34
AT1G72416	Arabidopsis thaliana heat shock protein binding (AT1G72416) mRNA, complete cds [NM_001124117]		AT1G72416			-2.76646	4.46e-44
AT1G72416	Arabidopsis thaliana heat shock protein binding (AT1G72416) mRNA, complete cds [NM_001124118]		AT1G72416			-2.25672	1.81e-28
AT5G47590	Arabidopsis thaliana heat shock protein-related (AT5G47590) mRNA, complete cds [NM_124132]		AT5G47590					-2.41859	1.02e-13
AT5G19090	Arabidopsis thaliana heavy-metal-associated domain-containing protein (AT5G19090) mRNA, complete cds [NM_121914]		AT5G19090					2.25401	1.02e-11
AT5G52740	Arabidopsis thaliana heavy-metal-associated domain-containing protein (AT5G52740) mRNA, complete cds [NM_124652]		AT5G52740	2.59077	8.4e-07
AT5G60800	Arabidopsis thaliana heavy-metal-associated domain-containing protein (AT5G60800) mRNA, complete cds [NM_125473]		AT5G60800					2.16508	1.21e-10
HEMA1	Arabidopsis thaliana HEMA1; glutamyl-tRNA reductase (HEMA1) mRNA, complete cds [NM_104609]		AT1G58290			-2.23983	5.86e-28
HEMA2	Arabidopsis thaliana HEMA2; glutamyl-tRNA reductase (HEMA2) mRNA, complete cds [NM_100868]		AT1G09940			-3.59186	2.98e-69	-2.57963	1.08e-15
HKL1	Arabidopsis thaliana hexokinase, putative (AT1G50460) mRNA, complete cds [NM_103929]		AT1G50460					-2.44412	4.92e-14
AT1G75230	Arabidopsis thaliana HhH-GPD base excision DNA repair family protein (AT1G75230) mRNA, complete cds [NM_202418]		AT1G75230			-3.2717	1.42e-59
AT2G28720	Arabidopsis thaliana histone H2B, putative (AT2G28720) mRNA, complete cds [NM_128433]		AT2G28720			2.03323	8.31e-22
ATHB18	Arabidopsis thaliana homeobox-leucine zipper protein, putative / HD-ZIP transcription factor, putative (AT1G70920) mRNA, complete cds [NM_105760]		AT1G70920					-2.82905	8.72e-19
HR3	Arabidopsis thaliana HR3 (HOMOLOG OF RPW8 3) (HR3) mRNA, complete cds [NM_114907]		AT3G50470	2.8282	1.71e-07
HSP17.6II	Arabidopsis thaliana HSP17.6II (17.6 KDA CLASS II HEAT SHOCK PROTEIN) (HSP17.6II) mRNA, complete cds [NM_121240]		AT5G12020					-5.9387	2.97e-54
HSP70	Arabidopsis thaliana HSP70 (heat shock protein 70); ATP binding (HSP70) mRNA, complete cds [NM_112093]		AT3G12580			-2.36123	1.24e-31
Hsp70b	Arabidopsis thaliana HSP70B (heat shock protein 70B); ATP binding (HSP70B) mRNA, complete cds [NM_101471]		AT1G16030					-4.88888	3.74e-43
HSP70T-2	Arabidopsis thaliana HSP70T-2; ATP binding (HSP70T-2) mRNA, complete cds [NM_128771]		AT2G32120					-3.31001	1.1e-24
RAT5	Arabidopsis thaliana HTA1/RAT5 (RESISTANT TO AGROBACTERIUM TRANSFORMATION 5); DNA binding (HTA1/RAT5) mRNA, complete cds [NM_124845]		AT5G54640			2.0475	3.2e-22
NIG	Arabidopsis thaliana human Rev interacting-like protein-related / hRIP protein-related (AT4G13350) mRNA, complete cds [NM_117409]		AT4G13350					-2.199	4.7e-11
AT1G68620	Arabidopsis thaliana hydrolase (AT1G68620) mRNA, complete cds [NM_105534]		AT1G68620	-2.24615	1.35e-06			-2.01475	7.23e-09
AT2G03550	Arabidopsis thaliana hydrolase (AT2G03550) mRNA, complete cds [NM_126405]		AT2G03550					2.18291	7.32e-11
AT5G06570	Arabidopsis thaliana hydrolase (AT5G06570) mRNA, complete cds [NM_120740]		AT5G06570					-3.49412	6.37e-27
AT1G77420	Arabidopsis thaliana hydrolase, alpha/beta fold family protein (AT1G77420) mRNA, complete cds [NM_106392]		AT1G77420					-2.02487	5.55e-09
AT2G18360	Arabidopsis thaliana hydrolase, alpha/beta fold family protein (AT2G18360) mRNA, complete cds [NM_127393]		AT2G18360					-2.33495	1.08e-12
AT4G36610	Arabidopsis thaliana hydrolase, alpha/beta fold family protein (AT4G36610) mRNA, complete cds [NM_119824]		AT4G36610			2.43886	5.31e-34	-2.03284	4.47e-09
MES5	Arabidopsis thaliana hydrolase, alpha/beta fold family protein (AT5G10300) mRNA, complete cds [NM_121068]		AT5G10300					-2.63365	2.35e-16
AT5G11650	Arabidopsis thaliana hydrolase, alpha/beta fold family protein (AT5G11650) mRNA, complete cds [NM_121203]		AT5G11650			-2.15193	2.55e-25
AT5G53050	Arabidopsis thaliana hydrolase, alpha/beta fold family protein (AT5G53050) mRNA, complete cds [NM_124684]		AT5G53050			-2.92735	4.77e-49	-2.30455	2.52e-12
AT1G21090	Arabidopsis thaliana hydroxyproline-rich glycoprotein family protein (AT1G21090) mRNA, complete cds [NM_101963]		AT1G21090	-2.57132	3.64e-07	-2.66503	6.19e-41
AT1G72790	Arabidopsis thaliana hydroxyproline-rich glycoprotein family protein (AT1G72790) mRNA, complete cds [NM_105937]		AT1G72790			-2.30669	5.54e-30	-2.70301	3.22e-17
AT4G38080	Arabidopsis thaliana hydroxyproline-rich glycoprotein family protein (AT4G38080) mRNA, complete cds [NM_119969]		AT4G38080					-2.15406	1.63e-10
AT5G09480	Arabidopsis thaliana hydroxyproline-rich glycoprotein family protein (AT5G09480) mRNA, complete cds [NM_120985]		AT5G09480			2.50035	7.13e-36
AT5G09520	Arabidopsis thaliana hydroxyproline-rich glycoprotein family protein (AT5G09520) mRNA, complete cds [NM_120989]		AT5G09520			3.94186	1.25e-79
AT5G09530	Arabidopsis thaliana hydroxyproline-rich glycoprotein family protein (AT5G09530) mRNA, complete cds [NM_120990]		AT5G09530			3.14042	1.41e-55
AT5G49280	Arabidopsis thaliana hydroxyproline-rich glycoprotein family protein (AT5G49280) mRNA, complete cds [NM_124305]		AT5G49280	-2.12723	8.69e-06
IAA2	Arabidopsis thaliana IAA2 (indoleacetic acid-induced protein 2); transcription factor (IAA2) mRNA, complete cds [NM_113203]		AT3G23030					-2.12777	3.35e-10
IAA29	Arabidopsis thaliana IAA29 (indoleacetic acid-induced protein 29); transcription factor (IAA29) mRNA, complete cds [NM_119380]		AT4G32280	2.31644	1.47e-06	3.26927	1.68e-59	2.56575	1.6e-15
IAA5	Arabidopsis thaliana IAA5 (indoleacetic acid-induced protein 5); transcription factor (IAA5) mRNA, complete cds [NM_101427]		AT1G15580	2.06702	1.18e-05			-2.84256	5.91e-19
IAR3	Arabidopsis thaliana IAR3 (IAA-ALANINE RESISTANT 3); metallopeptidase (IAR3) mRNA, complete cds [NM_104055]		AT1G51760			-2.5981	1.59e-32
ICK1	Arabidopsis thaliana ICK1 (KIP-RELATED PROTEIN 1) (ICK1) mRNA, complete cds [NM_127907]		AT2G23430			2.15892	1.58e-25
KRP6	Arabidopsis thaliana ICK4/KRP6 (KIP-RELATED PROTEIN 6); cyclin binding / cyclin-dependent protein kinase inhibitor (ICK4/KRP6) mRNA, complete cds [NM_112802]		AT3G19150					-2.10222	6.74e-10
ILL5	Arabidopsis thaliana ILL5 (IAA-leucine resistant (ILR)-like gene 5); metallopeptidase (ILL5) mRNA, complete cds [NM_104057]		AT1G51780			-2.65007	1.78e-40	-3.16466	3.42e-19
ILL6	Arabidopsis thaliana ILL6 (IAA-leucine resistant (ILR)-like gene 6); metallopeptidase (ILL6) mRNA, complete cds [NM_103546]		AT1G44350			-2.52215	1.54e-36	-3.76172	3.84e-30
AT4G08170	Arabidopsis thaliana inositol 1,3,4-trisphosphate 5/6-kinase family protein (AT4G08170) mRNA, complete cds [NM_116886]		AT4G08170			-2.41433	2.97e-33	-6.00998	6.77e-46
AT4G15610	Arabidopsis thaliana integral membrane family protein (AT4G15610) mRNA, complete cds [NM_117652]		AT4G15610					-2.19772	4.87e-11
AT4G20390	Arabidopsis thaliana integral membrane family protein (AT4G20390) mRNA, complete cds [NM_118158]		AT4G20390	-3.40847	3.26e-08
AT5G44550	Arabidopsis thaliana integral membrane family protein (AT5G44550) mRNA, complete cds [NM_123822]		AT5G44550					-2.08035	1.23e-09
AT3G56620	Arabidopsis thaliana integral membrane family protein / nodulin MtN21-related (AT3G56620) mRNA, complete cds [NM_115521]		AT3G56620					-2.06874	1.69e-09
AT1G75220	Arabidopsis thaliana integral membrane protein, putative (AT1G75220) mRNA, complete cds [NM_106178]		AT1G75220			-2.30132	8e-30	-2.05228	2.62e-09
SAT32	Arabidopsis thaliana interferon-related developmental regulator family protein / IFRD protein family (AT1G27760) mRNA, complete cds [NM_179384]		AT1G27760					-2.00825	8.58e-09
AT1G62760	Arabidopsis thaliana invertase/pectin methylesterase inhibitor family protein (AT1G62760) mRNA, complete cds [NM_104953]		AT1G62760			2.64746	2.13e-40	-2.43981	5.56e-14
AT5PTASE2	Arabidopsis thaliana IP5PII (INOSITOL POLYPHOSPHATE 5-PHOSPHATASE II); inositol-polyphosphate 5-phosphatase (IP5PII) mRNA, complete cds [NM_179071]		AT4G18010			-2.06266	1.14e-22
IQD10	Arabidopsis thaliana IQD10 (IQ-domain 10); calmodulin binding (IQD10) mRNA, complete cds [NM_112367]		AT3G15050					-4.72237	2.62e-41
IQD13	Arabidopsis thaliana IQD13 (IQ-domain 13); calmodulin binding (IQD13) mRNA, complete cds [NM_115831]		AT3G59690					-2.32318	1.5e-12
IQD19	Arabidopsis thaliana IQD19 (IQ-DOMAIN 19); calmodulin binding (IQD19) mRNA, complete cds [NM_117560]		AT4G14750					2.19099	5.86e-11
IQD22	Arabidopsis thaliana IQD22 (IQ-domain 22); calmodulin binding (IQD22) mRNA, complete cds [NM_118435]		AT4G23060			-2.54977	2.16e-37	-2.48513	1.54e-14
IQD23	Arabidopsis thaliana IQD23 (IQ-domain 23); calmodulin binding (IQD23) mRNA, complete cds [NM_125600]		AT5G62070					-2.05236	2.62e-09
iqd33	Arabidopsis thaliana IQD33 (IQ-domain 33); calmodulin binding (IQD33) mRNA, complete cds [NM_122958]		AT5G35670					2.05037	2.76e-09
IRT3	Arabidopsis thaliana IRT3 (Iron regulated transporter 3); cation transmembrane transporter/ metal ion transmembrane transporter (IRT3) mRNA, complete cds [NM_104776]		AT1G60960					-2.11667	4.54e-10
IRX12	Arabidopsis thaliana IRX12/LAC4 (laccase 4); copper ion binding / oxidoreductase (IRX12/LAC4) mRNA, complete cds [NM_129364]		AT2G38080			2.16662	9.31e-26	-3.29136	1.85e-24
IRX3	Arabidopsis thaliana IRX3 (IRREGULAR XYLEM 3, MURUS 10); cellulose synthase (IRX3) mRNA, complete cds [NM_121748]		AT5G17420					-4.38806	1.59e-37
IRX9	Arabidopsis thaliana IRX9 (IRREGULAR XYLEM 9); transferase, transferring glycosyl groups / xylosyltransferase (IRX9) mRNA, complete cds [NM_129265]		AT2G37090					-2.16282	5.97e-09
AT1G19540	Arabidopsis thaliana isoflavone reductase, putative (AT1G19540) mRNA, complete cds [NM_101812]		AT1G19540					-2.17295	9.7e-11
AT1G52100	Arabidopsis thaliana jacalin lectin family protein (AT1G52100) mRNA, complete cds [NM_104091]		AT1G52100					2.10547	6.17e-10
AT1G73040	Arabidopsis thaliana jacalin lectin family protein (AT1G73040) mRNA, complete cds [NM_105962]		AT1G73040					-2.30237	2.67e-12
JAL22	Arabidopsis thaliana jacalin lectin family protein (AT2G39310) mRNA, complete cds [NM_129488]		AT2G39310					2.76642	5.36e-18
JAL23	Arabidopsis thaliana jacalin lectin family protein (AT2G39330) mRNA, complete cds [NM_129490]		AT2G39330	3.1321	5.28e-08
JAZ3	Arabidopsis thaliana JAI3/JAZ3/TIFY6B (JASMONATE-ZIM-DOMAIN PROTEIN 3) (JAI3/JAZ3/TIFY6B) mRNA, complete cds [NM_001084705]		AT3G17860			-2.29003	1.77e-29	-2.67101	8.04e-17
JAR1	Arabidopsis thaliana JAR1 (JASMONATE RESISTANT 1) (JAR1) mRNA, complete cds [NM_130200]		AT2G46370					-3.15983	3.82e-19
JAZ10	Arabidopsis thaliana JAS1/JAZ10/TIFY9 (JASMONATE-ZIM-DOMAIN PROTEIN 10) (JAS1/JAZ10/TIFY9) mRNA, complete cds [NM_203046]		AT5G13220	2.01689	3.27e-06	-3.38088	6.88e-63	-4.88158	4.38e-43
JAZ10	Arabidopsis thaliana JAS1/JAZ10/TIFY9 (JASMONATE-ZIM-DOMAIN PROTEIN 10) (JAS1/JAZ10/TIFY9) mRNA, complete cds [NM_203047]		AT5G13220	2.04099	2.39e-06	-3.01888	7.18e-52	-4.98311	6.83e-37
JAZ5	Arabidopsis thaliana JAZ5/TIFY11A (JASMONATE-ZIM-DOMAIN PROTEIN 5) (JAZ5/TIFY11A) mRNA, complete cds [NM_101599]		AT1G17380			-2.62804	2.67e-33
PKT2	Arabidopsis thaliana KAT5/PKT1/PKT2 (PEROXISOMAL 3-KETO-ACYL-COA THIOLASE 1, PEROXISOMAL 3-KETO-ACYL-COA THIOLASE 2); acetyl-CoA C-acyltransferase (KAT5/PKT1/PKT2) mRNA, complete cds [NM_001036960]		AT5G48880	-2.28774	7.54e-07
AT1G14330	Arabidopsis thaliana kelch repeat-containing F-box family protein (AT1G14330) mRNA, complete cds [NM_101299]		AT1G14330					-3.58178	5.72e-28
AT1G15670	Arabidopsis thaliana kelch repeat-containing F-box family protein (AT1G15670) mRNA, complete cds [NM_101435]		AT1G15670					-3.6851	3.21e-29
AT1G23390	Arabidopsis thaliana kelch repeat-containing F-box family protein (AT1G23390) mRNA, complete cds [NM_102188]		AT1G23390			2.30278	7.24e-30
AT1G80440	Arabidopsis thaliana kelch repeat-containing F-box family protein (AT1G80440) mRNA, complete cds [NM_106692]		AT1G80440	2.37828	5.34e-07
AT3G59940	Arabidopsis thaliana kelch repeat-containing F-box family protein (AT3G59940) mRNA, complete cds [NM_115857]		AT3G59940	2.61375	4.31e-07			-2.29684	3.1e-12
AT3G27220	Arabidopsis thaliana kelch repeat-containing protein (AT3G27220) mRNA, complete cds [NM_113636]		AT3G27220					-3.04647	1.84e-21
AT5G53060	Arabidopsis thaliana KH domain-containing protein (AT5G53060) mRNA, complete cds [NM_124685]		AT5G53060			-2.08298	2.84e-23
AT1G51790	Arabidopsis thaliana kinase (AT1G51790) mRNA, complete cds [NM_104058]		AT1G51790	2.34582	3.19e-06			-2.21844	2.75e-11
AT2G30500	Arabidopsis thaliana kinase interacting family protein (AT2G30500) mRNA, complete cds [NM_128602]		AT2G30500			-2.09228	1.51e-23
AT5G58320	Arabidopsis thaliana kinase interacting protein-related (AT5G58320) mRNA, complete cds [NM_180882]		AT5G58320					-2.32762	1.33e-12
HWI1	Arabidopsis thaliana kinase-related (AT1G70690) mRNA, complete cds [NM_105737]		AT1G70690					-2.26102	8.45e-12
AT3G27960	Arabidopsis thaliana kinesin light chain-related (AT3G27960) mRNA, complete cds [NM_113713]		AT3G27960					-3.04871	1.74e-21
KNAT1	Arabidopsis thaliana KNAT1 (BREVIPEDICELLUS 1); transcription factor (KNAT1) mRNA, complete cds [NM_116884]		AT4G08150			-2.42762	1.17e-33	-3.50255	5.03e-27
KNAT4	Arabidopsis thaliana KNAT4 (KNOTTED1-LIKE HOMEOBOX GENE 4); transcription factor (KNAT4) mRNA, complete cds [NM_121144]		AT5G11060					2.15288	1.69e-10
KNAT7	Arabidopsis thaliana KNAT7 (Knotted-like Arabidopsis thaliana); DNA binding / transcription factor (KNAT7) mRNA, complete cds [NM_104977]		AT1G62990					-2.52235	5.41e-15
LAC12	Arabidopsis thaliana LAC12 (laccase 12); copper ion binding / oxidoreductase (LAC12) mRNA, complete cds [NM_120621]		AT5G05390			2.62771	8.59e-40	-3.13308	1.59e-22
LAC5	Arabidopsis thaliana LAC5 (laccase 5); copper ion binding / oxidoreductase (LAC5) mRNA, complete cds [NM_129597]		AT2G40370			2.32044	2.13e-30	-2.27389	5.89e-12
LAC8	Arabidopsis thaliana LAC8 (laccase 8); copper ion binding / oxidoreductase (LAC8) mRNA, complete cds [NM_120181]		AT5G01040			-3.04238	1.4e-52
AT1G80160	Arabidopsis thaliana lactoylglutathione lyase family protein / glyoxalase I family protein (AT1G80160) mRNA, complete cds [NM_001084382]		AT1G80160			4.13671	2.46e-85
AT5G21105	Arabidopsis thaliana L-ascorbate oxidase/ copper ion binding (AT5G21105) mRNA, complete cds [NM_147871]		AT5G21105					-2.06503	1.87e-09
AT5G44310	Arabidopsis thaliana late embryogenesis abundant domain-containing protein / LEA domain-containing protein (AT5G44310) mRNA, complete cds [NM_180798]		AT5G44310			-2.75685	8.79e-44	-2.57612	1.18e-15
AT1G52690	Arabidopsis thaliana late embryogenesis abundant protein, putative / LEA protein, putative (AT1G52690) mRNA, complete cds [NM_202280]		AT1G52690			2.20924	4.88e-27	3.23543	8.89e-24
LBD1	Arabidopsis thaliana LBD1 (LOB DOMAIN-CONTAINING PROTEIN 1) (LBD1) mRNA, complete cds [NM_100664]		AT1G07900			2.0853	2.43e-23
LBD21	Arabidopsis thaliana LBD21 (LOB DOMAIN-CONTAINING PROTEIN 21) (LBD21) mRNA, complete cds [NM_111946]		AT3G11090	2.19116	1.48e-06			2.35202	6.62e-13
LBD22	Arabidopsis thaliana LBD22 (LOB DOMAIN-CONTAINING PROTEIN 22) (LBD22) mRNA, complete cds [NM_112239]		AT3G13850	2.02061	0.005765
LBD41	Arabidopsis thaliana LBD41 (LOB DOMAIN-CONTAINING PROTEIN 41) (LBD41) mRNA, complete cds [NM_111122]		AT3G02550					-9.72871	3.34e-88
LCR67	Arabidopsis thaliana LCR67/PDF1.1 (Low-molecular-weight cysteine-rich 67) (LCR67/PDF1.1) mRNA, complete cds [NM_106233]		AT1G75830			2.73403	4.58e-43	2.75444	5.49e-15
PDF1.4	Arabidopsis thaliana LCR78/PDF1.4 (Low-molecular-weight cysteine-rich 78) (LCR78/PDF1.4) mRNA, complete cds [NM_101817]		AT1G19610	2.15801	1.35e-06	2.3158	2.93e-30
AT4G28350	Arabidopsis thaliana lectin protein kinase family protein (AT4G28350) mRNA, complete cds [NM_118975]		AT4G28350					-2.45994	3.16e-14
SD2-5	Arabidopsis thaliana lectin protein kinase family protein (AT4G32300) mRNA, complete cds [NM_119383]		AT4G32300					-2.06055	2.1e-09
AT1G70130	Arabidopsis thaliana lectin protein kinase, putative (AT1G70130) mRNA, complete cds [NM_105681]		AT1G70130					-5.28761	1.81e-47
AT3G08870	Arabidopsis thaliana lectin protein kinase, putative (AT3G08870) mRNA, complete cds [NM_111721]		AT3G08870	2.08072	1.96e-06	2.37873	3.68e-32
AT4G02420	Arabidopsis thaliana lectin protein kinase, putative (AT4G02420) mRNA, complete cds [NM_116475]		AT4G02420					2.29385	2.84e-10
AT1G53070	Arabidopsis thaliana legume lectin family protein (AT1G53070) mRNA, complete cds [NM_104186]		AT1G53070			-2.26552	9.67e-29
AT3G16530	Arabidopsis thaliana legume lectin family protein (AT3G16530) mRNA, complete cds [NM_112525]		AT3G16530	2.31881	6.93e-07
AT5G03350	Arabidopsis thaliana legume lectin family protein (AT5G03350) mRNA, complete cds [NM_120414]		AT5G03350	2.30972	1.79e-06			3.63501	1.31e-28
AT5G65600	Arabidopsis thaliana legume lectin family protein / protein kinase family protein (AT5G65600) mRNA, complete cds [NM_125958]		AT5G65600					-2.36587	4.51e-13
AtRLP6	Arabidopsis thaliana leucine-rich repeat family protein (AT1G45616) mRNA, complete cds [NM_103599]		AT1G45616			2.53108	8.2e-37
AT1G49750	Arabidopsis thaliana leucine-rich repeat family protein (AT1G49750) mRNA, complete cds [NM_103862]		AT1G49750					2.34107	9.06e-13
AT1G68780	Arabidopsis thaliana leucine-rich repeat family protein (AT1G68780) mRNA, complete cds [NM_105551]		AT1G68780					2.50666	8.39e-15
AtRLP28	Arabidopsis thaliana leucine-rich repeat family protein (AT2G33080) mRNA, complete cds [NM_128868]		AT2G33080	2.08471	2.06e-06
AtRLP29	Arabidopsis thaliana leucine-rich repeat family protein (AT2G42800) mRNA, complete cds [NM_129841]		AT2G42800			-2.30462	6.39e-30
AT3G20820	Arabidopsis thaliana leucine-rich repeat family protein (AT3G20820) mRNA, complete cds [NM_112973]		AT3G20820					2.54393	2.97e-15
AtRLP38	Arabidopsis thaliana leucine-rich repeat family protein (AT3G23120) mRNA, complete cds [NM_113213]		AT3G23120	2.83595	1.2e-07	2.03768	6.19e-22
AT3G25670	Arabidopsis thaliana leucine-rich repeat family protein (AT3G25670) mRNA, complete cds [NM_113466]		AT3G25670					2.17153	1.01e-10
AT5G12940	Arabidopsis thaliana leucine-rich repeat family protein (AT5G12940) mRNA, complete cds [NM_121297]		AT5G12940					2.29206	3.54e-12
AT4G13340	Arabidopsis thaliana leucine-rich repeat family protein / extensin family protein (AT4G13340) mRNA, complete cds [NM_117407]		AT4G13340			-2.51761	2.12e-36	-2.04107	3.56e-09
AT1G56120	Arabidopsis thaliana leucine-rich repeat family protein / protein kinase family protein (AT1G56120) mRNA, complete cds [NM_104490]		AT1G56120	2.0457	2.52e-06
AT1G56140	Arabidopsis thaliana leucine-rich repeat family protein / protein kinase family protein (AT1G56140) mRNA, complete cds [NM_104492]		AT1G56140			-3.27586	1.08e-59
AT5G25930	Arabidopsis thaliana leucine-rich repeat family protein / protein kinase family protein (AT5G25930) mRNA, complete cds [NM_122494]		AT5G25930			-2.04256	4.45e-22
AT1G51800	Arabidopsis thaliana leucine-rich repeat protein kinase, putative (AT1G51800) mRNA, complete cds [NM_104059]		AT1G51800	2.25308	8.63e-07
AT1G51805	Arabidopsis thaliana leucine-rich repeat protein kinase, putative (AT1G51805) mRNA, complete cds [NM_104060]		AT1G51805					-2.8907	1.54e-19
AT1G51850	Arabidopsis thaliana leucine-rich repeat protein kinase, putative (AT1G51850) mRNA, complete cds [NM_104065]		AT1G51850	2.75334	1.8e-07
AT1G51860	Arabidopsis thaliana leucine-rich repeat protein kinase, putative (AT1G51860) mRNA, complete cds [NM_104066]		AT1G51860	2.10206	2.96e-06
AT1G51890	Arabidopsis thaliana leucine-rich repeat protein kinase, putative (AT1G51890) mRNA, complete cds [NM_104069]		AT1G51890	2.41881	5.4e-07
AT5G59670	Arabidopsis thaliana leucine-rich repeat protein kinase, putative (AT5G59670) mRNA, complete cds [NM_125359]		AT5G59670	2.17281	1.63e-06
AT5G59680	Arabidopsis thaliana leucine-rich repeat protein kinase, putative (AT5G59680) mRNA, complete cds [NM_125360]		AT5G59680	3.13899	5.28e-08
AT1G17750	Arabidopsis thaliana leucine-rich repeat transmembrane protein kinase, putative (AT1G17750) mRNA, complete cds [NM_101638]		AT1G17750			-2.63303	5.86e-40
AT1G35710	Arabidopsis thaliana leucine-rich repeat transmembrane protein kinase, putative (AT1G35710) mRNA, complete cds [NM_103273]		AT1G35710	2.09181	2.39e-06
AT1G72180	Arabidopsis thaliana leucine-rich repeat transmembrane protein kinase, putative (AT1G72180) mRNA, complete cds [NM_105877]		AT1G72180					-2.42637	8.18e-14
AT1G74360	Arabidopsis thaliana leucine-rich repeat transmembrane protein kinase, putative (AT1G74360) mRNA, complete cds [NM_106096]		AT1G74360					-2.36679	4.39e-13
AT1G79620	Arabidopsis thaliana leucine-rich repeat transmembrane protein kinase, putative (AT1G79620) mRNA, complete cds [NM_106611]		AT1G79620					-2.00272	9.96e-09
AT2G24130	Arabidopsis thaliana leucine-rich repeat transmembrane protein kinase, putative (AT2G24130) mRNA, complete cds [NM_127974]		AT2G24130			-2.83982	2.39e-46
AT3G02880	Arabidopsis thaliana leucine-rich repeat transmembrane protein kinase, putative (AT3G02880) mRNA, complete cds [NM_111157]		AT3G02880			-2.30553	6e-30	-2.75661	7.04e-18
AT3G47570	Arabidopsis thaliana leucine-rich repeat transmembrane protein kinase, putative (AT3G47570) mRNA, complete cds [NM_114625]		AT3G47570			-2.09872	9.79e-24
AT5G53320	Arabidopsis thaliana leucine-rich repeat transmembrane protein kinase, putative (AT5G53320) mRNA, complete cds [NM_124711]		AT5G53320			2.4425	4.12e-34
AT4G22870	Arabidopsis thaliana leucoanthocyanidin dioxygenase, putative / anthocyanidin synthase, putative (AT4G22870) mRNA, complete cds [NM_118416]		AT4G22870	-2.05638	1.25e-05
LHCB2.1	Arabidopsis thaliana LHCB2.1 (Photosystem II light harvesting complex gene 2.1); chlorophyll binding (LHCB2.1) mRNA, complete cds [NM_126540]		AT2G05100					2.71313	2.43e-17
LHCB2.2	Arabidopsis thaliana LHCB2.2 (Photosystem II light harvesting complex gene 2.2); chlorophyll binding (LHCB2.2) mRNA, complete cds [NM_126537]		AT2G05070					2.93415	4.43e-20
LHCB2.3	Arabidopsis thaliana LHCB2:4 (Photosystem II light harvesting complex gene 2.3); chlorophyll binding (LHCB2:4) mRNA, complete cds [NM_113685]		AT3G27690	-2.10394	2.77e-06	-3.65975	2.71e-71
LHT7	Arabidopsis thaliana LHT7 (LYS/HIS TRANSPORTER 7); amino acid transmembrane transporter (LHT7) mRNA, complete cds [NM_119684]		AT4G35180	2.34158	6.16e-07			-3.23376	9.29e-24
DAR6	Arabidopsis thaliana LIM domain-containing protein (AT5G66620) mRNA, complete cds [NM_126060]		AT5G66620			-2.01082	3.76e-21
DAR3	Arabidopsis thaliana LIM domain-containing protein-related (AT5G66640) mRNA, complete cds [NM_126062]		AT5G66640			-2.24757	3.41e-28
AT1G02660	Arabidopsis thaliana lipase class 3 family protein (AT1G02660) mRNA, complete cds [NM_100146]		AT1G02660	-2.20616	1.35e-06	-2.66581	5.88e-41
DGL	Arabidopsis thaliana lipase class 3 family protein (AT1G05800) mRNA, complete cds [NM_100460]		AT1G05800					-4.34113	5.52e-37
AT3G62590	Arabidopsis thaliana lipase class 3 family protein (AT3G62590) mRNA, complete cds [NM_116124]		AT3G62590					-2.2622	8.18e-12
AT4G16820	Arabidopsis thaliana lipase class 3 family protein (AT4G16820) mRNA, complete cds [NM_117784]		AT4G16820			-2.08572	2.36e-23
AT3G48080	Arabidopsis thaliana lipase class 3 family protein / disease resistance protein-related (AT3G48080) mRNA, complete cds [NM_114677]		AT3G48080	2.27339	9.45e-07
AT2G31100	Arabidopsis thaliana lipase, putative (AT2G31100) mRNA, complete cds [NM_128666]		AT2G31100	-2.10837	1.66e-05
AT5G01870	Arabidopsis thaliana lipid transfer protein, putative (AT5G01870) mRNA, complete cds [NM_120265]		AT5G01870					2.07253	1.52e-09
AT1G72520	Arabidopsis thaliana lipoxygenase, putative (AT1G72520) mRNA, complete cds [NM_105911]		AT1G72520					-2.00503	9.37e-09
LNG1	Arabidopsis thaliana LNG1 (LONGIFOLIA1) (LNG1) mRNA, complete cds [NM_121562]		AT5G15580					2.15643	1.53e-10
LOL1	Arabidopsis thaliana LOL1 (LSD ONE LIKE 1) (LOL1) mRNA, complete cds [NM_179411]		AT1G32540					2.11069	5.34e-10
LTI30	Arabidopsis thaliana LTI30 (LOW TEMPERATURE-INDUCED 30) (LTI30) mRNA, complete cds [NM_114957]		AT3G50970					-2.83796	6.73e-19
LTP12	Arabidopsis thaliana LTP12 (LIPID TRANSFER PROTEIN 12); lipid binding (LTP12) mRNA, complete cds [NM_115018]		AT3G51590			-2.47887	3.23e-35
LTP2	Arabidopsis thaliana LTP2 (LIPID TRANSFER PROTEIN 2); lipid binding (LTP2) mRNA, complete cds [NM_129410]		AT2G38530					2.11102	5.3e-10
LTP4	Arabidopsis thaliana LTP4 (LIPID TRANSFER PROTEIN 4); lipid binding (LTP4) mRNA, complete cds [NM_125322]		AT5G59310	2.23241	1e-06
LUP1	Arabidopsis thaliana LUP1 (LUPEOL SYNTHASE 1); lupeol synthase (LUP1) mRNA, complete cds [NM_106546]		AT1G78970			-2.01112	3.68e-21	-2.07401	1.46e-09
AT1G66960	Arabidopsis thaliana lupeol synthase, putative / 2,3-oxidosqualene-triterpenoid cyclase, putative (AT1G66960) mRNA, complete cds [NM_105367]		AT1G66960	2.13271	1.44e-06
AT1G25530	Arabidopsis thaliana lysine and histidine specific transporter, putative (AT1G25530) mRNA, complete cds [NM_102364]		AT1G25530					-2.12954	3.19e-10
AT3G51660	Arabidopsis thaliana macrophage migration inhibitory factor family protein / MIF family protein (AT3G51660) mRNA, complete cds [NM_115025]		AT3G51660	2.07337	2.39e-06			-2.01846	6.57e-09
FAR6	Arabidopsis thaliana male sterility protein, putative (AT3G56700) mRNA, complete cds [NM_115529]		AT3G56700					-14.2952	9.1e-121
AT5G38940	Arabidopsis thaliana manganese ion binding / metal ion binding / nutrient reservoir (AT5G38940) mRNA, complete cds [NM_123256]		AT5G38940					2.05968	2.14e-09
CAD9	Arabidopsis thaliana mannitol dehydrogenase, putative (AT4G39330) mRNA, complete cds [NM_120093]		AT4G39330					2.31466	1.9e-12
AT4G36670	Arabidopsis thaliana mannitol transporter, putative (AT4G36670) mRNA, complete cds [NM_119831]		AT4G36670					-2.03787	3.89e-09
MAPKKK14	Arabidopsis thaliana MAPKKK14 (Mitogen-activated protein kinase kinase kinase 14); kinase (MAPKKK14) mRNA, complete cds [NM_128559]		AT2G30040	-2.68407	1.94e-07
MAPKKK15	Arabidopsis thaliana MAPKKK15 (Mitogen-activated protein kinase kinase kinase 15); kinase (MAPKKK15) mRNA, complete cds [NM_124891]		AT5G55090					-4.90179	2.78e-43
MAPKKK16	Arabidopsis thaliana MAPKKK16 (Mitogen-activated protein kinase kinase kinase 16); kinase (MAPKKK16) mRNA, complete cds [NM_118823]		AT4G26890			-2.14918	3.07e-25	-2.27874	5.16e-12
MAPKKK17	Arabidopsis thaliana MAPKKK17 (Mitogen-activated protein kinase kinase kinase 17); kinase (MAPKKK17) mRNA, complete cds [NM_128810]		AT2G32510					-5.80841	6.69e-53
MAPKKK18	Arabidopsis thaliana MAPKKK18 (Mitogen-activated protein kinase kinase kinase 18); kinase (MAPKKK18) mRNA, complete cds [NM_100389]		AT1G05100					-2.24527	1.3e-11
MAPKKK19	Arabidopsis thaliana MAPKKK19 (Mitogen-activated protein kinase kinase kinase 19); kinase (MAPKKK19) mRNA, complete cds [NM_126108]		AT5G67080	2.2124	1.03e-06			-3.97281	1.12e-32
MARD1	Arabidopsis thaliana MARD1 (MEDIATOR OF ABA-REGULATED DORMANCY 1) (MARD1) mRNA, complete cds [NM_116186]		AT3G63210			2.996	3.62e-51	2.25786	9.21e-12
AT1G11670	Arabidopsis thaliana MATE efflux family protein (AT1G11670) mRNA, complete cds [NM_101039]		AT1G11670	-3.36981	4.62e-08	-3.97528	1.3e-80
AT1G12950	Arabidopsis thaliana MATE efflux family protein (AT1G12950) mRNA, complete cds [NM_101166]		AT1G12950					-5.50954	7.96e-50
AT1G64820	Arabidopsis thaliana MATE efflux family protein (AT1G64820) mRNA, complete cds [NM_105156]		AT1G64820			-2.30927	4.63e-30
AT1G66760	Arabidopsis thaliana MATE efflux family protein (AT1G66760) mRNA, complete cds [NM_179523]		AT1G66760			-2.02649	1.31e-21
AT3G23550	Arabidopsis thaliana MATE efflux family protein (AT3G23550) mRNA, complete cds [NM_113258]		AT3G23550	3.49585	2.94e-08
AT5G44050	Arabidopsis thaliana MATE efflux family protein (AT5G44050) mRNA, complete cds [NM_123772]		AT5G44050			-4.85431	1.6e-105	-2.7898	2.71e-18
AT5G52050	Arabidopsis thaliana MATE efflux protein-related (AT5G52050) mRNA, complete cds [NM_124584]		AT5G52050	-2.59987	3.86e-07	-5.1569	8.8e-114	-2.08433	3.5e-08
AT2G45040	Arabidopsis thaliana matrix metalloproteinase (AT2G45040) mRNA, complete cds [NM_130068]		AT2G45040			2.27181	6.22e-29
AT4G16640	Arabidopsis thaliana matrix metalloproteinase, putative (AT4G16640) mRNA, complete cds [NM_117765]		AT4G16640			2.02587	1.36e-21
MBP1	Arabidopsis thaliana MBP1 (MYROSINASE-BINDING PROTEIN 1) (MBP1) mRNA, complete cds [NM_104085]		AT1G52040	3.07326	3.46e-07	2.04136	4.82e-22	2.13931	2.45e-10
AT5G23820	Arabidopsis thaliana MD-2-related lipid recognition domain-containing protein / ML domain-containing protein (AT5G23820) mRNA, complete cds [NM_122287]		AT5G23820					2.30714	2.35e-12
MEE62	Arabidopsis thaliana MEE62 (maternal effect embryo arrest 62); ATP binding / protein serine/threonine kinase (MEE62) mRNA, complete cds [NM_123948]		AT5G45800					2.02079	6.18e-09
AT2G32870	Arabidopsis thaliana meprin and TRAF homology domain-containing protein / MATH domain-containing protein (AT2G32870) mRNA, complete cds [NM_128847]		AT2G32870					-2.92721	5.42e-20
AT3G20370	Arabidopsis thaliana meprin and TRAF homology domain-containing protein / MATH domain-containing protein (AT3G20370) mRNA, complete cds [NM_112928]		AT3G20370					2.20796	3.66e-11
AT3G28220	Arabidopsis thaliana meprin and TRAF homology domain-containing protein / MATH domain-containing protein (AT3G28220) mRNA, complete cds [NM_113741]		AT3G28220	3.64122	8.26e-08			3.55328	1.25e-27
AT5G26280	Arabidopsis thaliana meprin and TRAF homology domain-containing protein / MATH domain-containing protein (AT5G26280) mRNA, complete cds [NM_122529]		AT5G26280					2.44631	4.64e-14
AT2G18196	Arabidopsis thaliana metal ion binding (AT2G18196) mRNA, complete cds [NM_179642]		AT2G18196					-2.09193	8.92e-10
AT5G05365	Arabidopsis thaliana metal ion binding (AT5G05365) mRNA, complete cds [NM_001085064]		AT5G05365					-2.84947	4.88e-19
AT4G04840	Arabidopsis thaliana methionine sulfoxide reductase domain-containing protein / SeIR domain-containing protein (AT4G04840) mRNA, complete cds [NM_116722]		AT4G04840			-4.62586	3.2e-99
AT4G21850	Arabidopsis thaliana methionine sulfoxide reductase domain-containing protein / SeIR domain-containing protein (AT4G21850) mRNA, complete cds [NM_179087]		AT4G21850					-3.36112	2.56e-25
AT4G21840	Arabidopsis thaliana methionine sulfoxide reductase domain-containing protein / SelR domain-containing protein (AT4G21840) mRNA, complete cds [NM_118304]		AT4G21840			3.15104	6.68e-56
MGD1	Arabidopsis thaliana MGD1 (MONOGALACTOSYLDIACYLGLYCEROL SYNTHASE 1, MONOGALACTOSYLDIACYLGLYCEROL SYNTHASE A); 1,2-diacylglycerol 3-beta-galactosylt_ (MGD1) mRNA, complete cds [NM_179151]		AT4G31780					-2.55701	5.91e-13
MGDC	Arabidopsis thaliana MGDC (monogalactosyldiacylglycerol synthase type C) (MGDC) mRNA, complete cds [NM_001124829]		AT2G11810	-2.64208	2.18e-07			-2.69596	3.93e-17
MAP65-8	Arabidopsis thaliana microtubule associated protein (MAP65/ASE1) family protein (AT1G27920) mRNA, complete cds [NM_102557]		AT1G27920					-2.44461	4.87e-14
AT4G29950	Arabidopsis thaliana microtubule-associated protein (AT4G29950) mRNA, complete cds [NM_119141]		AT4G29950					-2.33034	1.23e-12
AT4G39320	Arabidopsis thaliana microtubule-associated protein-related (AT4G39320) mRNA, complete cds [NM_120092]		AT4G39320			-2.20697	5.71e-27	-2.53998	3.31e-15
MIOX1	Arabidopsis thaliana MIOX1 (MYO-INISITOL OXYGENASE); oxidoreductase (MIOX1) mRNA, complete cds [NM_101319]		AT1G14520	-2.39271	1.27e-06			-2.58075	1.05e-15
MIOX2	Arabidopsis thaliana MIOX2 (MYO-INOSITOL OXYGENASE 2) (MIOX2) mRNA, complete cds [NM_127538]		AT2G19800					-3.53596	2.04e-27
AT4G27940	Arabidopsis thaliana mitochondrial substrate carrier family protein (AT4G27940) mRNA, complete cds [NM_118932]		AT4G27940			-2.21944	2.41e-27	-2.45053	4.12e-14
AT5G15640	Arabidopsis thaliana mitochondrial substrate carrier family protein (AT5G15640) mRNA, complete cds [NM_121568]		AT5G15640					-2.0666	1.79e-09
PNC2	Arabidopsis thaliana mitochondrial substrate carrier family protein (AT5G27520) mRNA, complete cds [NM_122634]		AT5G27520			-2.24627	3.73e-28	-2.32277	1.45e-10
AT5G61810	Arabidopsis thaliana mitochondrial substrate carrier family protein (AT5G61810) mRNA, complete cds [NM_125575]		AT5G61810					-2.68119	6.02e-17
MLO11	Arabidopsis thaliana MLO11 (MILDEW RESISTANCE LOCUS O 11); calmodulin binding (MLO11) mRNA, complete cds [NM_124755]		AT5G53760					-2.25436	1.01e-11
MLO12	Arabidopsis thaliana MLO12 (MILDEW RESISTANCE LOCUS O 12); calmodulin binding (MLO12) mRNA, complete cds [NM_129478]		AT2G39200					-2.7722	4.54e-18
MLP423	Arabidopsis thaliana MLP423 (MLP-LIKE PROTEIN 423) (MLP423) mRNA, complete cds [NM_102249]		AT1G24020					2.13694	2.61e-10
MO1	Arabidopsis thaliana monooxygenase, putative (MO1) (AT4G15760) mRNA, complete cds [NM_117667]		AT4G15760			-2.62197	1.28e-39
AT1G21920	Arabidopsis thaliana MORN (Membrane Occupation and Recognition Nexus) repeat-containing protein /phosphatidylinositol-4-phosphate 5-kinase-related (AT1G21920) mRNA, complete cds [NM_102040]		AT1G21920			2.38049	3.26e-32
MPL1	Arabidopsis thaliana MPL1 (MYZUS PERSICAE-INDUCED LIPASE 1); catalytic (MPL1) mRNA, complete cds [NM_121422]		AT5G14180			2.11226	3.87e-24
SHV3	Arabidopsis thaliana MRH5/SHV3 (morphogenesis of root hair 5); glycerophosphodiester phosphodiesterase/ kinase (MRH5/SHV3) mRNA, complete cds [NM_118803]		AT4G26690			-2.1245	1.67e-24
MSL3	Arabidopsis thaliana MSL3 (MSCS-LIKE 3) (MSL3) mRNA, complete cds [NM_202317]		AT1G58200					-2.01077	8.02e-09
AT1G49010	Arabidopsis thaliana myb family transcription factor (AT1G49010) mRNA, complete cds [NM_103794]		AT1G49010					2.50065	9.93e-15
ETC2	Arabidopsis thaliana myb family transcription factor (AT2G30420) mRNA, complete cds [NM_179814]		AT2G30420					3.4062	7.46e-26
MYB108	Arabidopsis thaliana MYB108 (MYB DOMAIN PROTEIN 108); DNA binding / transcription factor (MYB108) mRNA, complete cds [NM_111525]		AT3G06490			-2.45618	1.56e-34	-3.57264	7.27e-28
MYB112	Arabidopsis thaliana MYB112 (myb domain protein 112); DNA binding / transcription factor (MYB112) mRNA, complete cds [NM_103696]		AT1G48000			2.19432	1.37e-26
MYB113	Arabidopsis thaliana MYB113 (myb domain protein 113); DNA binding / transcription factor (MYB113) mRNA, complete cds [NM_105308]		AT1G66370	2.00199	1.18e-05
MYB2	Arabidopsis thaliana MYB2 (myb domain protein 2); DNA binding / transcription factor (MYB2) mRNA, complete cds [NM_130287]		AT2G47190	-2.00821	2.85e-06	2.33885	5.94e-31
MYB20	Arabidopsis thaliana MYB20 (myb domain protein 20); DNA binding / transcription factor (MYB20) mRNA, complete cds [NM_105294]		AT1G66230	2.16058	1.35e-06
MYB3	Arabidopsis thaliana MYB3 (myb domain protein 3); DNA binding / transcription factor (MYB3) mRNA, complete cds [NM_102111]		AT1G22640			2.16232	1.25e-25
MYB62	Arabidopsis thaliana MYB62 (myb domain protein 62); DNA binding / transcription factor (MYB62) mRNA, complete cds [NM_105503]		AT1G68320					-2.11738	4.46e-10
ATMYB94	Arabidopsis thaliana MYB94 (myb domain protein 94); DNA binding / transcription factor (MYB94) mRNA, complete cds [NM_114628]		AT3G47600			2.27192	6.19e-29
MYB95	Arabidopsis thaliana MYB95 (myb domain protein 95); DNA binding / transcription factor (MYB95) mRNA, complete cds [NM_106103]		AT1G74430			-3.43321	1.82e-64
AT1G54020	Arabidopsis thaliana myrosinase-associated protein, putative (AT1G54020) mRNA, complete cds [NM_179474]		AT1G54020	2.49683	1.74e-05
NADK1	Arabidopsis thaliana NADK1 (NAD kinase 1); NAD+ kinase/ NADH kinase/ calmodulin binding (NADK1) mRNA, complete cds [NM_113001]		AT3G21070			-2.27951	3.64e-29
AT5G16960	Arabidopsis thaliana NADP-dependent oxidoreductase, putative (AT5G16960) mRNA, complete cds [NM_121702]		AT5G16960	-4.02633	1.28e-08	-3.08721	5.89e-54
AT5G37940	Arabidopsis thaliana NADP-dependent oxidoreductase, putative (AT5G37940) mRNA, complete cds [NM_123153]		AT5G37940			-6.83302	2.8e-156
AT5G38000	Arabidopsis thaliana NADP-dependent oxidoreductase, putative (AT5G38000) mRNA, complete cds [NM_123159]		AT5G38000			-2.61447	2.17e-39
NAI1	Arabidopsis thaliana NAI1; DNA binding / transcription factor (NAI1) mRNA, complete cds [NM_179700]		AT2G22770					-2.27283	6.06e-12
NAP	Arabidopsis thaliana NAP (NAC-LIKE, ACTIVATED BY AP3/PI); transcription factor (NAP) mRNA, complete cds [NM_105616]		AT1G69490			3.23907	1.39e-58
AT5G16360	Arabidopsis thaliana NC domain-containing protein (AT5G16360) mRNA, complete cds [NM_121641]		AT5G16360					-2.62832	2.73e-16
NCED2	Arabidopsis thaliana NCED2 (NINE-CIS-EPOXYCAROTENOID DIOXYGENASE 2) (NCED2) mRNA, complete cds [NM_117945]		AT4G18350					-3.02427	3.42e-21
NCED4	Arabidopsis thaliana NCED4 (NINE-CIS-EPOXYCAROTENOID DIOXYGENASE 4) (NCED4) mRNA, complete cds [NM_118036]		AT4G19170					2.06359	1.94e-09
NDB2	Arabidopsis thaliana NDB2 (NAD(P)H DEHYDROGENASE B2); disulfide oxidoreductase (NDB2) mRNA, complete cds [NM_116741]		AT4G05020					-2.19317	5.52e-11
NEF1	Arabidopsis thaliana NEF1 (NO EXINE FORMATION 1) (NEF1) mRNA, complete cds [NM_121342]		AT5G13390					-2.01759	6.73e-09
NHL1	Arabidopsis thaliana NHL1 (NDR1/HIN1-like 1) (NHL1) mRNA, complete cds [NM_111998]		AT3G11660			2.12064	2.18e-24
NHL25	Arabidopsis thaliana NHL25 (NDR1/HIN1-LIKE 25) (NHL25) mRNA, complete cds [NM_123055]		AT5G36970					-2.9487	2.93e-20
NIA1	Arabidopsis thaliana NIA1 (NITRATE REDUCTASE 1) (NIA1) mRNA, complete cds [NM_106425]		AT1G77760					-2.2701	6.55e-12
NIA2	Arabidopsis thaliana NIA2 (NITRATE REDUCTASE 2) (NIA2) mRNA, complete cds [NM_103364]		AT1G37130					-2.01653	6.92e-09
NAS3	Arabidopsis thaliana nicotianamine synthase, putative (AT1G09240) mRNA, complete cds [NM_100794]		AT1G09240			2.34979	2.75e-31
NIP6;1	Arabidopsis thaliana NIP6;1 (NOD26-like intrinsic protein 6;1); water channel (NIP6;1) mRNA, complete cds [NM_106724]		AT1G80760					-2.29439	3.31e-12
NIT2	Arabidopsis thaliana NIT2 (NITRILASE 2) (NIT2) mRNA, complete cds [NM_114298]		AT3G44300			2.18693	2.28e-26	2.53397	3.91e-15
AT2G17660	Arabidopsis thaliana nitrate-responsive NOI protein, putative (AT2G17660) mRNA, complete cds [NM_127320]		AT2G17660	-2.51856	5.79e-07	-5.25085	3.1e-116
AT3G48450	Arabidopsis thaliana nitrate-responsive NOI protein, putative (AT3G48450) mRNA, complete cds [NM_114704]		AT3G48450					-5.56317	2.23e-50
AT2G36540	Arabidopsis thaliana NLI interacting factor (NIF) family protein (AT2G36540) mRNA, complete cds [NM_129210]		AT2G36540					-2.87553	2.36e-19
AT5G45700	Arabidopsis thaliana NLI interacting factor (NIF) family protein (AT5G45700) mRNA, complete cds [NM_123937]		AT5G45700					2.01481	7.23e-09
NLM1	Arabidopsis thaliana NLM1 (NOD26-like intrinsic protein 1;1); water channel (NLM1) mRNA, complete cds [NM_118021]		AT4G19030					2.00914	8.38e-09
AT2G28120	Arabidopsis thaliana nodulin family protein (AT2G28120) mRNA, complete cds [NM_128372]		AT2G28120					-2.40652	1.43e-13
AT5G14120	Arabidopsis thaliana nodulin family protein (AT5G14120) mRNA, complete cds [NM_121416]		AT5G14120			-2.87068	2.65e-47	-2.27541	5.66e-12
AT1G44800	Arabidopsis thaliana nodulin MtN21 family protein (AT1G44800) mRNA, complete cds [NM_103561]		AT1G44800					-2.35352	6.36e-13
AT1G70260	Arabidopsis thaliana nodulin MtN21 family protein (AT1G70260) mRNA, complete cds [NM_105694]		AT1G70260					-2.75601	7.14e-18
AT2G37450	Arabidopsis thaliana nodulin MtN21 family protein (AT2G37450) mRNA, complete cds [NM_129300]		AT2G37450					2.31492	1.89e-12
AT3G30340	Arabidopsis thaliana nodulin MtN21 family protein (AT3G30340) mRNA, complete cds [NM_113933]		AT3G30340					-2.03049	4.78e-09
AT4G08290	Arabidopsis thaliana nodulin MtN21 family protein (AT4G08290) mRNA, complete cds [NM_202790]		AT4G08290					-2.46139	3.03e-14
AT4G08300	Arabidopsis thaliana nodulin MtN21 family protein (AT4G08300) mRNA, complete cds [NM_116899]		AT4G08300					-2.82324	1.03e-18
AT4G28040	Arabidopsis thaliana nodulin MtN21 family protein (AT4G28040) mRNA, complete cds [NM_118943]		AT4G28040					2.20414	4.09e-11
AT5G64700	Arabidopsis thaliana nodulin MtN21 family protein (AT5G64700) mRNA, complete cds [NM_125866]		AT5G64700					-3.18107	4.09e-23
AT3G16690	Arabidopsis thaliana nodulin MtN3 family protein (AT3G16690) mRNA, complete cds [NM_112542]		AT3G16690			-2.5251	1.25e-36	-2.55793	1.99e-15
NPR3	Arabidopsis thaliana NPR3 (NPR1-LIKE PROTEIN 3); protein binding (NPR3) mRNA, complete cds [NM_123879]		AT5G45110			-2.35912	1.44e-31
NSL1	Arabidopsis thaliana NSL1 (NECROTIC SPOTTED LESIONS 1) (NSL1) mRNA, complete cds [NM_102605]		AT1G28380			-2.18582	4.67e-22
NTMC2T5.2	Arabidopsis thaliana NTMC2T5.2/NTMC2TYPE5.2 (NTMC2T5.2/NTMC2TYPE5.2) mRNA, complete cds [NM_112873]		AT3G19830			-2.52379	1.37e-36	-2.50772	8.15e-15
NTMC2T6.2	Arabidopsis thaliana NTMC2T6.2/NTMC2TYPE6.2 (NTMC2T6.2/NTMC2TYPE6.2) mRNA, complete cds [NM_112319]		AT3G14590			-2.57834	2.85e-38	-2.96295	1.97e-20
AT5G48650	Arabidopsis thaliana nuclear transport factor 2 (NTF2) family protein / RNA recognition motif (RRM)-containing protein (AT5G48650) mRNA, complete cds [NM_124241]		AT5G48650	-2.2394	1.03e-06
AT5G42965	Arabidopsis thaliana nucleic acid binding / ribonuclease H (AT5G42965) mRNA, complete cds [NM_148079]		AT5G42965	-2.1441	2.72e-06
AT2G28200	Arabidopsis thaliana nucleic acid binding / transcription factor/ zinc ion binding (AT2G28200) mRNA, complete cds [NM_128380]		AT2G28200			2.4946	1.05e-35
AT1G14250	Arabidopsis thaliana nucleoside phosphatase family protein / GDA1/CD39 family protein (AT1G14250) mRNA, complete cds [NM_101291]		AT1G14250					2.3524	6.56e-13
AT1G12805	Arabidopsis thaliana nucleotide binding (AT1G12805) mRNA, complete cds [NM_202085]		AT1G12805			2.3208	2.08e-30
AT1G17980	Arabidopsis thaliana nucleotidyltransferase family protein (AT1G17980) mRNA, complete cds [NM_202126]		AT1G17980			-2.19608	1.21e-26	-2.33131	1.2e-12
AT1G72800	Arabidopsis thaliana nuM1-related (AT1G72800) mRNA, complete cds [NM_105938]		AT1G72800					-2.09451	8.31e-10
AT3G26510	Arabidopsis thaliana octicosapeptide/Phox/Bem1p (PB1) domain-containing protein (AT3G26510) mRNA, complete cds [NM_113558]		AT3G26510	2.17101	1.37e-06
AT1G21130	Arabidopsis thaliana O-methyltransferase, putative (AT1G21130) mRNA, complete cds [NM_101967]		AT1G21130	2.12509	8.79e-06
ORA47	Arabidopsis thaliana ORA47; DNA binding / transcription factor (ORA47) mRNA, complete cds [NM_106151]		AT1G74930					3.16128	7.13e-23
AT5G04250	Arabidopsis thaliana OTU-like cysteine protease family protein (AT5G04250) mRNA, complete cds [NM_001125696]		AT5G04250					-3.08297	6.6e-22
AT1G14345	Arabidopsis thaliana oxidoreductase (AT1G14345) mRNA, complete cds [NM_101301]		AT1G14345					2.388	2.41e-13
AT5G13100	Arabidopsis thaliana oxidoreductase (AT5G13100) mRNA, complete cds [NM_121313]		AT5G13100			-2.02845	1.15e-21
AT1G52800	Arabidopsis thaliana oxidoreductase, 2OG-Fe(II) oxygenase family protein (AT1G52800) mRNA, complete cds [NM_104158]		AT1G52800			2.05871	1.49e-22
AT2G38240	Arabidopsis thaliana oxidoreductase, 2OG-Fe(II) oxygenase family protein (AT2G38240) mRNA, complete cds [NM_129381]		AT2G38240			-4.27717	2.56e-89	-8.18977	5.36e-63
AT4G10500	Arabidopsis thaliana oxidoreductase, 2OG-Fe(II) oxygenase family protein (AT4G10500) mRNA, complete cds [NM_117118]		AT4G10500			2.71798	1.43e-42
AT5G05600	Arabidopsis thaliana oxidoreductase, 2OG-Fe(II) oxygenase family protein (AT5G05600) mRNA, complete cds [NM_120642]		AT5G05600			-2.32553	1.5e-30	-4.40091	1.98e-31
DMR6	Arabidopsis thaliana oxidoreductase, 2OG-Fe(II) oxygenase family protein (AT5G24530) mRNA, complete cds [NM_122361]		AT5G24530	2.13376	3.46e-06
FAR4	Arabidopsis thaliana oxidoreductase, acting on the CH-CH group of donors (AT3G44540) mRNA, complete cds [NM_001035732]		AT3G44540			2.14719	3.5e-25
FAR5	Arabidopsis thaliana oxidoreductase, acting on the CH-CH group of donors (AT3G44550) mRNA, complete cds [NM_114323]		AT3G44550			3.096	3.23e-54
FAR5	Arabidopsis thaliana oxidoreductase, acting on the CH-CH group of donors (AT3G44550) mRNA, complete cds [NM_114323]		AT3G44550			5.25021	3.1e-116
AT5G37960	Arabidopsis thaliana oxidoreductase-related (AT5G37960) mRNA, complete cds [NM_123155]		AT5G37960			-3.86452	2.26e-77	-2.07549	1.4e-09
ORP1A	Arabidopsis thaliana oxysterol-binding family protein (AT2G31020) mRNA, complete cds [NM_128656]		AT2G31020	2.20127	1.35e-06
P5CS1	Arabidopsis thaliana P5CS1 (DELTA1-PYRROLINE-5-CARBOXYLATE SYNTHASE 1) (P5CS1) mRNA, complete cds [NM_201912]		AT2G39800					3.39809	9.3e-26
pal1	Arabidopsis thaliana PAL1 (PHE AMMONIA LYASE 1); phenylalanine ammonia-lyase (PAL1) mRNA, complete cds [NM_129260]		AT2G37040	-2.44935	2.17e-06			-2.76149	6.18e-18
PAL2	Arabidopsis thaliana PAL2 (phenylalanine ammonia-lyase 2); phenylalanine ammonia-lyase (PAL2) mRNA, complete cds [NM_115186]		AT3G53260	-2.15079	1.4e-06			-2.56933	1.44e-15
AT4G17470	Arabidopsis thaliana palmitoyl protein thioesterase family protein (AT4G17470) mRNA, complete cds [NM_117850]		AT4G17470			-3.1296	3.01e-55
AT5G47330	Arabidopsis thaliana palmitoyl protein thioesterase family protein (AT5G47330) mRNA, complete cds [NM_124104]		AT5G47330	2.26878	8.7e-07
MYB90	Arabidopsis thaliana PAP2 (PRODUCTION OF ANTHOCYANIN PIGMENT 2); DNA binding / transcription factor (PAP2) mRNA, complete cds [NM_105310]		AT1G66390					-3.04228	2.07e-21
AT1G78780	Arabidopsis thaliana pathogenesis-related family protein (AT1G78780) mRNA, complete cds [NM_001084373]		AT1G78780					-2.57448	3.93e-13
AT2G19970	Arabidopsis thaliana pathogenesis-related protein, putative (AT2G19970) mRNA, complete cds [NM_127555]		AT2G19970			2.14862	3.18e-25
AT4G36000	Arabidopsis thaliana pathogenesis-related thaumatin family protein (AT4G36000) mRNA, complete cds [NM_119767]		AT4G36000	-2.40517	7.73e-07	-2.03975	5.37e-22	-3.28257	2.37e-24
AT4G36010	Arabidopsis thaliana pathogenesis-related thaumatin family protein (AT4G36010) mRNA, complete cds [NM_001036715]		AT4G36010					-3.50475	4.79e-27
PDF1.2	Arabidopsis thaliana PDF1.2 (Low-molecular-weight cysteine-rich 77) (PDF1.2) mRNA, complete cds [NM_123809]		AT5G44420	13.5869	2.88e-09
PDF1.2b	Arabidopsis thaliana PDF1.2b (plant defensin 1.2b) (PDF1.2b) mRNA, complete cds [NM_128161]		AT2G26020	14.4185	2.4e-09	11.5992	2.9e-254	7.91248	4.23e-73
PDF1.2c	Arabidopsis thaliana PDF1.2c (plant defensin 1.2c) (PDF1.2c) mRNA, complete cds [NM_123810]		AT5G44430	15.8246	2.4e-09	10.9388	5.8e-202	8.47964	4.39e-65
PDF1.3	Arabidopsis thaliana PDF1.3 (plant defensin 1.3) (PDF1.3) mRNA, complete cds [NM_128160]		AT2G26010	9.46886	2.4e-09	7.25206	2.3e-138	6.13997	5.48e-47
pEARLI_1	Arabidopsis thaliana pEARLI 1; lipid binding (pEARLI 1) mRNA, complete cds [NM_117318]		AT4G12480	2.40894	6.42e-07
AT3G27400	Arabidopsis thaliana pectate lyase family protein (AT3G27400) mRNA, complete cds [NM_113655]		AT3G27400			3.50606	1.12e-66
AT5G48900	Arabidopsis thaliana pectate lyase family protein (AT5G48900) mRNA, complete cds [NM_124267]		AT5G48900					2.06669	1.79e-09
AT5G63180	Arabidopsis thaliana pectate lyase family protein (AT5G63180) mRNA, complete cds [NM_125713]		AT5G63180					3.57364	7.12e-28
AT1G02810	Arabidopsis thaliana pectinesterase family protein (AT1G02810) mRNA, complete cds [NM_100160]		AT1G02810			-2.64439	2.64e-40
AT2G45220	Arabidopsis thaliana pectinesterase family protein (AT2G45220) mRNA, complete cds [NM_130085]		AT2G45220			4.18289	1.21e-86
AT2G47550	Arabidopsis thaliana pectinesterase family protein (AT2G47550) mRNA, complete cds [NM_130323]		AT2G47550			2.32243	1.85e-30
AT3G10720	Arabidopsis thaliana pectinesterase, putative (AT3G10720) mRNA, complete cds [NM_111908]		AT3G10720			-2.03166	9.23e-22
AT1G22830	Arabidopsis thaliana pentatricopeptide (PPR) repeat-containing protein (AT1G22830) mRNA, complete cds [NM_102129]		AT1G22830			-2.37271	5.62e-32	-2.09782	7.61e-10
PEPR1	Arabidopsis thaliana PEPR1 (PEP1 RECEPTOR 1); ATP binding / kinase/ protein binding / protein serine/threonine kinase (PEPR1) mRNA, complete cds [NM_105966]		AT1G73080	-2.48787	3.54e-07	-2.9951	3.83e-51
AT5G07030	Arabidopsis thaliana pepsin A (AT5G07030) mRNA, complete cds [NM_120785]		AT5G07030			-2.0768	4.31e-23
AT3G52790	Arabidopsis thaliana peptidoglycan-binding LysM domain-containing protein (AT3G52790) mRNA, complete cds [NM_115139]		AT3G52790			2.65505	1.25e-40
AT4G25433	Arabidopsis thaliana peptidoglycan-binding LysM domain-containing protein (AT4G25433) mRNA, complete cds [NM_148374]		AT4G25433					-2.88118	2.02e-19
AT5G62150	Arabidopsis thaliana peptidoglycan-binding LysM domain-containing protein (AT5G62150) mRNA, complete cds [NM_125608]		AT5G62150			2.15339	2.32e-25
AT5G48570	Arabidopsis thaliana peptidyl-prolyl cis-trans isomerase, putative / FK506-binding protein, putative (AT5G48570) mRNA, complete cds [NM_124233]		AT5G48570					-3.62032	1.94e-28
AT5G62130	Arabidopsis thaliana Per1-like protein-related (AT5G62130) mRNA, complete cds [NM_125606]		AT5G62130			2.00244	6.6e-21
AT2G41480	Arabidopsis thaliana peroxidase (AT2G41480) mRNA, complete cds [NM_129711]		AT2G41480					-2.62841	2.73e-16
AT1G71695	Arabidopsis thaliana peroxidase 12 (PER12) (P12) (PRXR6) (AT1G71695) mRNA, complete cds [NM_105826]		AT1G71695					2.04618	3.11e-09
AT2G37130	Arabidopsis thaliana peroxidase 21 (PER21) (P21) (PRXR5) (AT2G37130) mRNA, complete cds [NM_001124989]		AT2G37130			2.09462	1.29e-23
AT2G38380	Arabidopsis thaliana peroxidase 22 (PER22) (P22) (PRXEA) / basic peroxidase E (AT2G38380) mRNA, complete cds [NM_129394]		AT2G38380			2.62929	2.49e-33
AT3G32980	Arabidopsis thaliana peroxidase 32 (PER32) (P32) (PRXR3) (AT3G32980) mRNA, complete cds [NM_180321]		AT3G32980			2.051	2.52e-22
AT5G42180	Arabidopsis thaliana peroxidase 64 (PER64) (P64) (PRXR4) (AT5G42180) mRNA, complete cds [NM_123583]		AT5G42180					-5.34488	4.51e-48
AT1G68850	Arabidopsis thaliana peroxidase, putative (AT1G68850) mRNA, complete cds [NM_105559]		AT1G68850			3.38814	4.16e-63
AT4G11290	Arabidopsis thaliana peroxidase, putative (AT4G11290) mRNA, complete cds [NM_117200]		AT4G11290	2.05493	2.17e-06			3.22514	1.18e-23
AT4G36430	Arabidopsis thaliana peroxidase, putative (AT4G36430) mRNA, complete cds [NM_119806]		AT4G36430			2.9929	4.46e-51
AT4G37530	Arabidopsis thaliana peroxidase, putative (AT4G37530) mRNA, complete cds [NM_001085039]		AT4G37530					-2.62515	2.98e-16
AT5G05340	Arabidopsis thaliana peroxidase, putative (AT5G05340) mRNA, complete cds [NM_120616]		AT5G05340			2.43421	7.32e-34
AT5G06720	Arabidopsis thaliana peroxidase, putative (AT5G06720) mRNA, complete cds [NM_120755]		AT5G06720					-2.56356	1.69e-15
AT5G06730	Arabidopsis thaliana peroxidase, putative (AT5G06730) mRNA, complete cds [NM_120756]		AT5G06730					-2.31337	1.97e-12
AT5G39580	Arabidopsis thaliana peroxidase, putative (AT5G39580) mRNA, complete cds [NM_123320]		AT5G39580			-2.21027	4.56e-27
AT5G64110	Arabidopsis thaliana peroxidase, putative (AT5G64110) mRNA, complete cds [NM_125807]		AT5G64110			-2.22622	1.51e-27	2.97166	1.55e-20
AT5G64120	Arabidopsis thaliana peroxidase, putative (AT5G64120) mRNA, complete cds [NM_125808]		AT5G64120	2.04055	3.14e-06
AT1G60740	Arabidopsis thaliana peroxiredoxin type 2, putative (AT1G60740) mRNA, complete cds [NM_104757]		AT1G60740			2.24998	2.89e-28
AT1G60740	Arabidopsis thaliana peroxiredoxin type 2, putative (AT1G60740) mRNA, complete cds [NM_104757]		AT1G60740			2.13252	9.61e-25
AT4G33905	Arabidopsis thaliana peroxisomal membrane protein 22 kDa, putative (AT4G33905) mRNA, complete cds [NM_119549]		AT4G33905	-2.36434	5.57e-07			-4.25517	5.35e-36
PEX11B	Arabidopsis thaliana PEX11B (PEX11B) mRNA, complete cds [NM_114611]		AT3G47430					2.34448	8.21e-13
PGP21	Arabidopsis thaliana PGP21 (P-GLYCOPROTEIN 21); ATPase, coupled to transmembrane movement of substances (PGP21) mRNA, complete cds [NM_116080]		AT3G62150					-3.65551	7.35e-29
PGP9	Arabidopsis thaliana PGP9 (P-GLYCOPROTEIN 9); ATPase, coupled to transmembrane movement of substances (PGP9) mRNA, complete cds [NM_117915]		AT4G18050					-2.51031	7.61e-15
PGSIP1	Arabidopsis thaliana PGSIP1 (PLANT GLYCOGENIN-LIKE STARCH INITIATION PROTEIN 1); transferase, transferring glycosyl groups (PGSIP1) mRNA, complete cds [NM_112752]		AT3G18660					-3.24258	7.33e-24
AT3G60260	Arabidopsis thaliana phagocytosis and cell motility protein ELMO1-related (AT3G60260) mRNA, complete cds [NM_001084851]		AT3G60260					-2.0513	2.69e-09
PAL4	Arabidopsis thaliana phenylalanine ammonia-lyase, putative (AT3G10340) mRNA, complete cds [NM_111869]		AT3G10340					-2.47482	2.06e-14
AT3G45040	Arabidopsis thaliana phosphatidate cytidylyltransferase family protein (AT3G45040) mRNA, complete cds [NM_114373]		AT3G45040			-2.0325	8.72e-22
AT3G54020	Arabidopsis thaliana phosphatidic acid phosphatase-related / PAP2-related (AT3G54020) mRNA, complete cds [NM_115262]		AT3G54020			-2.4419	4.29e-34	-2.12154	3.99e-10
AT3G03520	Arabidopsis thaliana phosphoesterase family protein (AT3G03520) mRNA, complete cds [NM_111223]		AT3G03520					-2.24499	1.3e-11
AT2G17280	Arabidopsis thaliana phosphoglycerate/bisphosphoglycerate mutase family protein (AT2G17280) mRNA, complete cds [NM_001084437]		AT2G17280					-2.15245	1.7e-10
AT1G09932	Arabidopsis thaliana phosphoglycerate/bisphosphoglycerate mutase-related (AT1G09932) mRNA, complete cds [NM_001084031]		AT1G09932			-2.84868	1.27e-46
AT1G17340	Arabidopsis thaliana phosphoinositide phosphatase family protein (AT1G17340) mRNA, complete cds [NM_101595]		AT1G17340			-2.30711	5.38e-30	-2.06309	1.96e-09
AT3G55940	Arabidopsis thaliana phosphoinositide-specific phospholipase C, putative (AT3G55940) mRNA, complete cds [NM_115452]		AT3G55940					-2.51088	7.51e-15
AT1G73010	Arabidopsis thaliana phosphoric monoester hydrolase (AT1G73010) mRNA, complete cds [NM_105959]		AT1G73010					-2.8054	1.71e-18
PHOT2	Arabidopsis thaliana PHOT2 (NON PHOTOTROPIC HYPOCOTYL 1-LIKE); kinase (PHOT2) mRNA, complete cds [NM_125199]		AT5G58140			2.19347	1.45e-26
AT5G52390	Arabidopsis thaliana photoassimilate-responsive protein, putative (AT5G52390) mRNA, complete cds [NM_124618]		AT5G52390			2.34169	4.86e-31
AT1G52770	Arabidopsis thaliana phototropic-responsive NPH3 family protein (AT1G52770) mRNA, complete cds [NM_104155]		AT1G52770					2.52221	5.42e-15
AT3G15570	Arabidopsis thaliana phototropic-responsive NPH3 family protein (AT3G15570) mRNA, complete cds [NM_112425]		AT3G15570					3.03308	2.68e-21
AT3G50840	Arabidopsis thaliana phototropic-responsive NPH3 family protein (AT3G50840) mRNA, complete cds [NM_114944]		AT3G50840			2.57893	2.75e-38
AT3G22104	Arabidopsis thaliana phototropic-responsive NPH3 protein-related (AT3G22104) mRNA, complete cds [NM_113107]		AT3G22104			2.01276	3.31e-21
AT1G18810	Arabidopsis thaliana phytochrome kinase substrate-related (AT1G18810) mRNA, complete cds [NM_101739]		AT1G18810			2.18122	3.4e-26
PIN3	Arabidopsis thaliana PIN3 (PIN-FORMED 3); auxin:hydrogen symporter/ transporter (PIN3) mRNA, complete cds [NM_105762]		AT1G70940					2.40724	1.41e-13
PIN4	Arabidopsis thaliana PIN4 (PIN-FORMED 4); auxin:hydrogen symporter (PIN4) mRNA, complete cds [NM_179592]		AT2G01420					2.97761	1.31e-20
PIN7	Arabidopsis thaliana PIN7 (PIN-FORMED 7); auxin:hydrogen symporter (PIN7) mRNA, complete cds [NM_102156]		AT1G23080					2.45194	3.98e-14
PRR1	Arabidopsis thaliana pinoresinol-lariciresinol reductase, putative (AT1G32100) mRNA, complete cds [NM_102944]		AT1G32100					-2.23734	1.62e-11
AT1G50590	Arabidopsis thaliana pirin, putative (AT1G50590) mRNA, complete cds [NM_103941]		AT1G50590					-2.07859	1.29e-09
AT2G43120	Arabidopsis thaliana pirin, putative (AT2G43120) mRNA, complete cds [NM_180054]		AT2G43120					-2.6736	7.47e-17
PKS1	Arabidopsis thaliana PKS1 (PHYTOCHROME KINASE SUBSTRATE 1) (PKS1) mRNA, complete cds [NM_126347]		AT2G02950			2.13339	9.05e-25
PLA_IIIA	Arabidopsis thaliana PLA IIIA/PLP7 (Patatin-like protein 7) (PLA IIIA/PLP7) mRNA, complete cds [NM_115352]		AT3G54950					-2.37404	3.6e-13
AT1G22480	Arabidopsis thaliana plastocyanin-like domain-containing protein (AT1G22480) mRNA, complete cds [NM_102097]		AT1G22480			2.06862	7.57e-23	-6.2494	2.28e-57
AT1G72230	Arabidopsis thaliana plastocyanin-like domain-containing protein (AT1G72230) mRNA, complete cds [NM_105882]		AT1G72230			-2.21497	3.28e-27
AT5G07475	Arabidopsis thaliana plastocyanin-like domain-containing protein (AT5G07475) mRNA, complete cds [NM_147847]		AT5G07475			2.00345	6.16e-21
PLDBETA1	Arabidopsis thaliana PLDBETA1 (PHOSPHOLIPASE D BETA 1); phospholipase D (PLDBETA1) mRNA, complete cds [NM_129765]		AT2G42010					-2.29759	3.04e-12
PMI2	Arabidopsis thaliana PMI2 (plastid movement impaired 2) (PMI2) mRNA, complete cds [NM_105319]		AT1G66480					-2.71992	2.02e-17
PMZ	Arabidopsis thaliana PMZ; zinc ion binding (PMZ) mRNA, complete cds [NM_113740]		AT3G28210					-2.83936	6.48e-19
AT1G60590	Arabidopsis thaliana polygalacturonase, putative / pectinase, putative (AT1G60590) mRNA, complete cds [NM_104742]		AT1G60590					2.04436	3.26e-09
PORA	Arabidopsis thaliana PORA (Protochlorophyllide reductase A); oxidoreductase/ protochlorophyllide reductase (PORA) mRNA, complete cds [NM_124799]		AT5G54190					2.47358	2.13e-14
PR1	Arabidopsis thaliana PR1 (PATHOGENESIS-RELATED GENE 1) (PR1) mRNA, complete cds [NM_127025]		AT2G14610					3.03566	2.49e-21
PR-1-LIKE	Arabidopsis thaliana PR-1-LIKE (PATHOGENESIS-RELATED PROTEIN-1-LIKE) (PR-1-LIKE) mRNA, complete cds [NM_127557]		AT2G19990			2.43657	6.23e-34
PR4	Arabidopsis thaliana PR4 (PATHOGENESIS-RELATED 4) (PR4) mRNA, complete cds [NM_111344]		AT3G04720	3.19467	6.22e-08	3.56417	1.99e-68
PR5	Arabidopsis thaliana PR5 (PATHOGENESIS-RELATED GENE 5) (PR5) mRNA, complete cds [NM_106161]		AT1G75040	2.18222	1.35e-06
PR5K	Arabidopsis thaliana PR5K (PR5-like receptor kinase); kinase/ transmembrane receptor protein serine/threonine kinase (PR5K) mRNA, complete cds [NM_123189]		AT5G38280					-3.12792	1.82e-22
PRE1	Arabidopsis thaliana PRE1 (PACLOBUTRAZOL RESISTANCE1); DNA binding / transcription factor (PRE1) mRNA, complete cds [NM_123349]		AT5G39860					2.17209	9.93e-11
PRA1.F1	Arabidopsis thaliana prenylated rab acceptor (PRA1) family protein (AT1G17700) mRNA, complete cds [NM_101632]		AT1G17700					2.06941	1.66e-09
PRA1.B4	Arabidopsis thaliana prenylated rab acceptor (PRA1) family protein (AT2G38360) mRNA, complete cds [NM_129392]		AT2G38360					-2.01988	6.32e-09
AT4G15420	Arabidopsis thaliana PRLI-interacting factor K (AT4G15420) mRNA, complete cds [NM_117631]		AT4G15420					-2.0417	3.5e-09
AT5G60050	Arabidopsis thaliana PRLI-interacting factor-related (AT5G60050) mRNA, complete cds [NM_125398]		AT5G60050			2.1513	2.66e-25
AT5G38710	Arabidopsis thaliana proline oxidase, putative / osmotic stress-responsive proline dehydrogenase, putative (AT5G38710) mRNA, complete cds [NM_123232]		AT5G38710					-6.95712	2.54e-64
AT3G01560	Arabidopsis thaliana proline-rich family protein (AT3G01560) mRNA, complete cds [NM_111022]		AT3G01560					-2.41021	1.29e-13
AT3G07195	Arabidopsis thaliana proline-rich family protein (AT3G07195) mRNA, complete cds [NM_148695]		AT3G07195	-2.27355	1.65e-06	-2.44951	2.5e-34
AT4G18570	Arabidopsis thaliana proline-rich family protein (AT4G18570) mRNA, complete cds [NM_117970]		AT4G18570					2.16277	1.29e-10
PROPEP3	Arabidopsis thaliana PROPEP3 (Elicitor peptide 3 precursor) (PROPEP3) mRNA, complete cds [NM_125889]		AT5G64905					-2.48421	1.57e-14
PROPEP4	Arabidopsis thaliana PROPEP4 (Elicitor peptide 4 precursor) (PROPEP4) mRNA, complete cds [NM_121035]		AT5G09980			-2.10261	7.51e-24	-2.2788	5.16e-12
AT1G66850	Arabidopsis thaliana protease inhibitor/seed storage/lipid transfer protein (LTP) family protein (AT1G66850) mRNA, complete cds [NM_105356]		AT1G66850			-2.41606	2.63e-33
AT2G18370	Arabidopsis thaliana protease inhibitor/seed storage/lipid transfer protein (LTP) family protein (AT2G18370) mRNA, complete cds [NM_127394]		AT2G18370					-2.63167	2.48e-16
AT2G37870	Arabidopsis thaliana protease inhibitor/seed storage/lipid transfer protein (LTP) family protein (AT2G37870) mRNA, complete cds [NM_129343]		AT2G37870					2.86939	2.8e-19
AT2G48130	Arabidopsis thaliana protease inhibitor/seed storage/lipid transfer protein (LTP) family protein (AT2G48130) mRNA, complete cds [NM_130380]		AT2G48130					-2.02985	4.86e-09
AT3G22600	Arabidopsis thaliana protease inhibitor/seed storage/lipid transfer protein (LTP) family protein (AT3G22600) mRNA, complete cds [NM_113159]		AT3G22600			2.23278	9.54e-28
AT3G22620	Arabidopsis thaliana protease inhibitor/seed storage/lipid transfer protein (LTP) family protein (AT3G22620) mRNA, complete cds [NM_113160]		AT3G22620			2.93073	3.76e-49
AT3G58550	Arabidopsis thaliana protease inhibitor/seed storage/lipid transfer protein (LTP) family protein (AT3G58550) mRNA, complete cds [NM_115717]		AT3G58550					-3.41533	5.77e-26
AT4G12490	Arabidopsis thaliana protease inhibitor/seed storage/lipid transfer protein (LTP) family protein (AT4G12490) mRNA, complete cds [NM_117319]		AT4G12490	3.88679	2.48e-08	2.32449	1.6e-30	2.00473	9.44e-09
AT4G12500	Arabidopsis thaliana protease inhibitor/seed storage/lipid transfer protein (LTP) family protein (AT4G12500) mRNA, complete cds [NM_117320]		AT4G12500	2.0881	5.75e-06
AT4G22490	Arabidopsis thaliana protease inhibitor/seed storage/lipid transfer protein (LTP) family protein (AT4G22490) mRNA, complete cds [NM_118375]		AT4G22490	-2.277	4.34e-06
AT4G22520	Arabidopsis thaliana protease inhibitor/seed storage/lipid transfer protein (LTP) family protein (AT4G22520) mRNA, complete cds [NM_118378]		AT4G22520			-2.21631	3e-27	3.73485	7.94e-30
AT4G22610	Arabidopsis thaliana protease inhibitor/seed storage/lipid transfer protein (LTP) family protein (AT4G22610) mRNA, complete cds [NM_118387]		AT4G22610					-3.0369	7.03e-18
AT5G13900	Arabidopsis thaliana protease inhibitor/seed storage/lipid transfer protein (LTP) family protein (AT5G13900) mRNA, complete cds [NM_121393]		AT5G13900			2.37108	6.28e-32
AT5G48490	Arabidopsis thaliana protease inhibitor/seed storage/lipid transfer protein (LTP) family protein (AT5G48490) mRNA, complete cds [NM_124225]		AT5G48490					2.15819	1.46e-10
AT5G55460	Arabidopsis thaliana protease inhibitor/seed storage/lipid transfer protein (LTP) family protein (AT5G55460) mRNA, complete cds [NM_124928]		AT5G55460	2.14748	1.42e-06
AT5G62080	Arabidopsis thaliana protease inhibitor/seed storage/lipid transfer protein (LTP) family protein (AT5G62080) mRNA, complete cds [NM_125601]		AT5G62080			-2.21554	3.16e-27
AT1G73066	Arabidopsis thaliana protein binding (AT1G73066) mRNA, complete cds [NM_001124119]		AT1G73066	-2.30218	6.9e-07
AT3G24982	Arabidopsis thaliana protein binding (AT3G24982) mRNA, complete cds [NM_113404]		AT3G24982			4.1942	5.95e-87
AT1G10650	Arabidopsis thaliana protein binding / zinc ion binding (AT1G10650) mRNA, complete cds [NM_001123788]		AT1G10650					-2.04554	3.16e-09
AT1G79110	Arabidopsis thaliana protein binding / zinc ion binding (AT1G79110) mRNA, complete cds [NM_106562]		AT1G79110			2.90026	3.26e-48
AT2G21500	Arabidopsis thaliana protein binding / zinc ion binding (AT2G21500) mRNA, complete cds [NM_179682]		AT2G21500			-2.03521	7.29e-22
AT2G44581	Arabidopsis thaliana protein binding / zinc ion binding (AT2G44581) mRNA, complete cds [NM_001125054]		AT2G44581			-2.17019	7.27e-26
RING	Arabidopsis thaliana protein binding / zinc ion binding (AT4G19700) mRNA, complete cds [NM_118090]		AT4G19700	2.65694	4.39e-07	2.61035	2.89e-39	-2.72751	1.62e-17
AT4G26580	Arabidopsis thaliana protein binding / zinc ion binding (AT4G26580) mRNA, complete cds [NM_118792]		AT4G26580					-2.68342	5.65e-17
AT5G45100	Arabidopsis thaliana protein binding / zinc ion binding (AT5G45100) mRNA, complete cds [NM_123878]		AT5G45100			2.52559	1.21e-36
AT1G28390	Arabidopsis thaliana protein kinase family protein (AT1G28390) mRNA, complete cds [NM_102606]		AT1G28390					-2.06497	1.87e-09
AT1G51620	Arabidopsis thaliana protein kinase family protein (AT1G51620) mRNA, complete cds [NM_104040]		AT1G51620			-2.53212	7.63e-37
AT1G54820	Arabidopsis thaliana protein kinase family protein (AT1G54820) mRNA, complete cds [NM_104355]		AT1G54820					3.30169	1.38e-24
AT1G70740	Arabidopsis thaliana protein kinase family protein (AT1G70740) mRNA, complete cds [NM_105742]		AT1G70740			-2.07499	4.88e-23
AT2G31010	Arabidopsis thaliana protein kinase family protein (AT2G31010) mRNA, complete cds [NM_128655]		AT2G31010			-2.11833	2.56e-24	-3.56677	8.54e-28
AT3G57740	Arabidopsis thaliana protein kinase family protein (AT3G57740) mRNA, complete cds [NM_115634]		AT3G57740					-2.66907	8.45e-17
AT4G10390	Arabidopsis thaliana protein kinase family protein (AT4G10390) mRNA, complete cds [NM_117107]		AT4G10390			-2.26911	7.51e-29	-3.19559	2.71e-23
AT4G11890	Arabidopsis thaliana protein kinase family protein (AT4G11890) mRNA, complete cds [NM_117259]		AT4G11890	2.17863	1.44e-06
AT4G21400	Arabidopsis thaliana protein kinase family protein (AT4G21400) mRNA, complete cds [NM_118260]		AT4G21400					-3.65584	7.34e-29
AT4G21410	Arabidopsis thaliana protein kinase family protein (AT4G21410) mRNA, complete cds [NM_118261]		AT4G21410			-3.63403	1.61e-70	-7.09686	1.39e-65
AT4G23150	Arabidopsis thaliana protein kinase family protein (AT4G23150) mRNA, complete cds [NM_118444]		AT4G23150	2.47953	4.78e-07
AT4G23220	Arabidopsis thaliana protein kinase family protein (AT4G23220) mRNA, complete cds [NM_118451]		AT4G23220			-2.50542	4.97e-36
AT5G11410	Arabidopsis thaliana protein kinase family protein (AT5G11410) mRNA, complete cds [NM_121179]		AT5G11410					-2.3072	2.35e-12
AT2G33580	Arabidopsis thaliana protein kinase family protein / peptidoglycan-binding LysM domain-containing protein (AT2G33580) mRNA, complete cds [NM_128918]		AT2G33580	-2.12309	1.62e-06	-3.04021	1.61e-52
AT1G30640	Arabidopsis thaliana protein kinase, putative (AT1G30640) mRNA, complete cds [NM_102801]		AT1G30640					-2.5469	2.73e-15
AT2G39110	Arabidopsis thaliana protein kinase, putative (AT2G39110) mRNA, complete cds [NM_179980]		AT2G39110					-2.93464	4.38e-20
AT5G40540	Arabidopsis thaliana protein kinase, putative (AT5G40540) mRNA, complete cds [NM_123418]		AT5G40540					-2.29905	2.93e-12
AT5G02760	Arabidopsis thaliana protein phosphatase 2C family protein / PP2C family protein (AT5G02760) mRNA, complete cds [NM_120354]		AT5G02760			2.36737	8.14e-32
AT5G66080	Arabidopsis thaliana protein phosphatase 2C family protein / PP2C family protein (AT5G66080) mRNA, complete cds [NM_126006]		AT5G66080	-2.28874	7.58e-07
AT1G07160	Arabidopsis thaliana protein phosphatase 2C, putative / PP2C, putative (AT1G07160) mRNA, complete cds [NM_100590]		AT1G07160					-2.3268	1.36e-12
AT1G07430	Arabidopsis thaliana protein phosphatase 2C, putative / PP2C, putative (AT1G07430) mRNA, complete cds [NM_100617]		AT1G07430			3.02127	6.09e-52
AT2G20630	Arabidopsis thaliana protein phosphatase 2C, putative / PP2C, putative (AT2G20630) mRNA, complete cds [NM_201761]		AT2G20630	-5.37418	3.23e-09	-2.47042	5.76e-35
AT3G27140	Arabidopsis thaliana protein phosphatase 2C, putative / PP2C, putative (AT3G27140) mRNA, complete cds [NM_113628]		AT3G27140	-3.23883	2.03e-07
AT5G01700	Arabidopsis thaliana protein phosphatase 2C, putative / PP2C, putative (AT5G01700) mRNA, complete cds [NM_001036742]		AT5G01700	-3.52434	2.66e-08
AT1G68410	Arabidopsis thaliana protein phosphatase 2C-related / PP2C-related (AT1G68410) mRNA, complete cds [NM_105512]		AT1G68410			-2.14907	3.09e-25	-2.59331	7.3e-16
AT1G22570	Arabidopsis thaliana proton-dependent oligopeptide transport (POT) family protein (AT1G22570) mRNA, complete cds [NM_102105]		AT1G22570	-2.25543	9.53e-07	-2.61681	1.85e-39	-2.22357	2.38e-11
AT1G59740	Arabidopsis thaliana proton-dependent oligopeptide transport (POT) family protein (AT1G59740) mRNA, complete cds [NM_104667]		AT1G59740	-2.19884	1.4e-06			-2.30397	2.56e-12
AT1G68570	Arabidopsis thaliana proton-dependent oligopeptide transport (POT) family protein (AT1G68570) mRNA, complete cds [NM_105528]		AT1G68570					2.73142	1.46e-17
AT1G69870	Arabidopsis thaliana proton-dependent oligopeptide transport (POT) family protein (AT1G69870) mRNA, complete cds [NM_105655]		AT1G69870					-2.15016	1.81e-10
AT2G40460	Arabidopsis thaliana proton-dependent oligopeptide transport (POT) family protein (AT2G40460) mRNA, complete cds [NM_129607]		AT2G40460					-2.04288	3.39e-09
AT3G01350	Arabidopsis thaliana proton-dependent oligopeptide transport (POT) family protein (AT3G01350) mRNA, complete cds [NM_111001]		AT3G01350			2.01226	3.42e-21
AT3G47960	Arabidopsis thaliana proton-dependent oligopeptide transport (POT) family protein (AT3G47960) mRNA, complete cds [NM_114665]		AT3G47960			-3.05464	3.14e-44
AT4G21680	Arabidopsis thaliana proton-dependent oligopeptide transport (POT) family protein (AT4G21680) mRNA, complete cds [NM_118288]		AT4G21680					-4.00827	4.29e-33
AT5G14940	Arabidopsis thaliana proton-dependent oligopeptide transport (POT) family protein (AT5G14940) mRNA, complete cds [NM_121498]		AT5G14940			2.53104	8.2e-37
AT5G62680	Arabidopsis thaliana proton-dependent oligopeptide transport (POT) family protein (AT5G62680) mRNA, complete cds [NM_125663]		AT5G62680					-2.14099	2.33e-10
AT1G02350	Arabidopsis thaliana protoporphyrinogen oxidase-related (AT1G02350) mRNA, complete cds [NM_100116]		AT1G02350					2.01151	7.88e-09
PRP4	Arabidopsis thaliana PRP4 (PROLINE-RICH PROTEIN 4) (PRP4) mRNA, complete cds [NM_120037]		AT4G38770					2.03895	3.77e-09
PSAT	Arabidopsis thaliana PSAT (phosphoserine aminotransferase); phosphoserine transaminase (PSAT) mRNA, complete cds [NM_119728]		AT4G35630					-2.43221	6.91e-14
PTF1	Arabidopsis thaliana PTF1 (PLASTID TRANSCRIPTION FACTOR 1); transcription factor (PTF1) mRNA, complete cds [NM_180170]		AT3G02150					-2.12728	3.4e-10
AT1G68690	Arabidopsis thaliana putative protein kinase (At1g68690) mRNA, complete cds [AY035076]		AT1G68690			-2.27917	3.72e-29	-2.88844	1.64e-19
AT5G40340	Arabidopsis thaliana PWWP domain-containing protein (AT5G40340) mRNA, complete cds [NM_123398]		AT5G40340					-2.37371	3.63e-13
PYK10	Arabidopsis thaliana PYK10 (phosphate starvation-response 3.1); hydrolase, hydrolyzing O-glycosyl compounds (PYK10) mRNA, complete cds [NM_111760]		AT3G09260					3.08879	5.61e-22
AT3G44190	Arabidopsis thaliana pyridine nucleotide-disulphide oxidoreductase family protein (AT3G44190) mRNA, complete cds [NM_114287]		AT3G44190	-3.70507	2.32e-08	-3.52442	3.12e-67
AT5G22140	Arabidopsis thaliana pyridine nucleotide-disulphide oxidoreductase family protein (AT5G22140) mRNA, complete cds [NM_147895]		AT5G22140			-2.35054	2.63e-31	-2.09098	9.15e-10
AT1G23440	Arabidopsis thaliana pyrrolidone-carboxylate peptidase family protein (AT1G23440) mRNA, complete cds [NM_202167]		AT1G23440					-2.1212	4.02e-10
AT4G33070	Arabidopsis thaliana pyruvate decarboxylase, putative (AT4G33070) mRNA, complete cds [NM_119461]		AT4G33070					-4.50403	7.53e-39
AT3G49160	Arabidopsis thaliana pyruvate kinase family protein (AT3G49160) mRNA, complete cds [NM_114775]		AT3G49160			-2.39952	8.53e-33
RAB18	Arabidopsis thaliana RAB18 (RESPONSIVE TO ABA 18) (RAB18) mRNA, complete cds [NM_126038]		AT5G66400					2.22994	2e-11
AT4G28550	Arabidopsis thaliana RabGAP/TBC domain-containing protein (AT4G28550) mRNA, complete cds [NM_118997]		AT4G28550					-2.20237	4.29e-11
AT1G08340	Arabidopsis thaliana rac GTPase activating protein, putative (AT1G08340) mRNA, complete cds [NM_100707]		AT1G08340					-3.74941	5.39e-30
RALF1	Arabidopsis thaliana RALFL1 (RALF-LIKE 1) (RALFL1) mRNA, complete cds [NM_100171]		AT1G02900					-3.14649	1.08e-22
RAP2.1	Arabidopsis thaliana RAP2.1 (related to AP2 1); DNA binding / transcription factor (RAP2.1) mRNA, complete cds [NM_103607]		AT1G46768			2.08808	2.02e-23
RAP2.10	Arabidopsis thaliana RAP2.10 (related to AP2 10); DNA binding / transcription factor (RAP2.10) mRNA, complete cds [NM_119854]		AT4G36900					-2.62417	3.05e-16
RAP2.6	Arabidopsis thaliana RAP2.6 (related to AP2 6); DNA binding / transcription factor (RAP2.6) mRNA, complete cds [NM_103468]		AT1G43160			-4.21902	1.15e-87	-8.20529	1.21e-75
Rap2.6L	Arabidopsis thaliana RAP2.6L (related to AP2 6L); DNA binding / transcription factor (RAP2.6L) mRNA, complete cds [NM_121336]		AT5G13330			2.06675	8.61e-23
RAP2.9	Arabidopsis thaliana RAP2.9 (related to AP2 9); transcription factor (RAP2.9) mRNA, complete cds [NM_179009]		AT4G06746			2.2099	4.67e-27	-3.31279	1.02e-24
AT3G22060	Arabidopsis thaliana receptor protein kinase-related (AT3G22060) mRNA, complete cds [NM_113102]		AT3G22060	2.07841	2.07e-06
AT4G18250	Arabidopsis thaliana receptor serine/threonine kinase, putative (AT4G18250) mRNA, complete cds [NM_117935]		AT4G18250	2.57106	3.96e-07
AT3G45860	Arabidopsis thaliana receptor-like protein kinase, putative (AT3G45860) mRNA, complete cds [NM_114455]		AT3G45860	2.47581	5.57e-07
AT4G23310	Arabidopsis thaliana receptor-like protein kinase, putative (AT4G23310) mRNA, complete cds [NM_118460]		AT4G23310	2.04367	2.61e-06
AT3G53830	Arabidopsis thaliana regulator of chromosome condensation (RCC1) family protein / UVB-resistance protein-related (AT3G53830) mRNA, complete cds [NM_115243]		AT3G53830					-2.09845	7.48e-10
AT1G30320	Arabidopsis thaliana remorin family protein (AT1G30320) mRNA, complete cds [NM_102770]		AT1G30320					-3.12169	2.18e-22
AT4G36970	Arabidopsis thaliana remorin family protein (AT4G36970) mRNA, complete cds [NM_119860]		AT4G36970					2.20149	4.4e-11
AT5G23750	Arabidopsis thaliana remorin family protein (AT5G23750) mRNA, complete cds [NM_122280]		AT5G23750					-2.44852	4.37e-14
AT5G61000	Arabidopsis thaliana replication protein, putative (AT5G61000) mRNA, complete cds [NM_125493]		AT5G61000					2.07574	1.39e-09
RFR1	Arabidopsis thaliana RFR1 (REF4-RELATED 1) (RFR1) mRNA, complete cds [NM_113262]		AT3G23590					-2.60255	5.64e-16
RGL3	Arabidopsis thaliana RGL3 (RGA-LIKE 3); transcription factor (RGL3) mRNA, complete cds [NM_121755]		AT5G17490					-2.85867	3.8e-19
RHA1B	Arabidopsis thaliana RHA1B (RING-H2 finger A1B); protein binding / zinc ion binding (RHA1B) mRNA, complete cds [NM_117207]		AT4G11360			2.09993	9.01e-24
RHA2B	Arabidopsis thaliana RHA2B (RING-H2 FINGER PROTEIN 2B); protein binding / zinc ion binding (RHA2B) mRNA, complete cds [NM_126177]		AT2G01150					-2.71766	2.16e-17
AT1G77680	Arabidopsis thaliana ribonuclease II family protein (AT1G77680) mRNA, complete cds [NM_106417]		AT1G77680					-3.06793	1.01e-21
RIC2	Arabidopsis thaliana RIC2 (ROP-INTERACTIVE CRIB MOTIF-CONTAINING PROTEIN 2) (RIC2) mRNA, complete cds [NM_102500]		AT1G27380					-2.5359	3.7e-15
RKL1	Arabidopsis thaliana RKL1 (Receptor-like kinase 1); ATP binding / kinase/ protein serine/threonine kinase (RKL1) mRNA, complete cds [NM_103744]		AT1G48480					2.18979	6.06e-11
RLK1	Arabidopsis thaliana RLK1 (RECEPTOR-LIKE PROTEIN KINASE 1); carbohydrate binding / kinase (RLK1) mRNA, complete cds [NM_125483]		AT5G60900	2.01126	9.01e-06
RMA1	Arabidopsis thaliana RMA1 (Ring finger protein with Membrane Anchor 1); protein binding / ubiquitin-protein ligase/ zinc ion binding (RMA1) mRNA, complete cds [NM_202777]		AT4G03510					-2.1365	2.63e-10
AT3G56790	Arabidopsis thaliana RNA splicing factor-related (AT3G56790) mRNA, complete cds [NM_115538]		AT3G56790	-3.19711	1.24e-07
RNS1	Arabidopsis thaliana RNS1 (RIBONUCLEASE 1); endoribonuclease (RNS1) mRNA, complete cds [NM_126351]		AT2G02990					-2.65572	1.24e-16
RNS3	Arabidopsis thaliana RNS3 (RIBONUCLEASE 3); endoribonuclease (RNS3) mRNA, complete cds [NM_102446]		AT1G26820			2.47816	3.38e-35
RPN12b	Arabidopsis thaliana RPN12B (REGULATORY PARTICLE NON-ATPASE 12B); peptidase (RPN12B) mRNA, complete cds [NM_123569]		AT5G42040	-2.33946	6.19e-07	-2.37316	5.47e-32
AT3G21950	Arabidopsis thaliana S-adenosyl-L-methionine:carboxyl methyltransferase family protein (AT3G21950) mRNA, complete cds [NM_113091]		AT3G21950					2.72792	1.6e-17
AT5G37970	Arabidopsis thaliana S-adenosyl-L-methionine:carboxyl methyltransferase family protein (AT5G37970) mRNA, complete cds [NM_123156]		AT5G37970			-10.1581	1.4e-227	-3.18461	2.15e-19
AT5G38020	Arabidopsis thaliana S-adenosyl-L-methionine:carboxyl methyltransferase family protein (AT5G38020) mRNA, complete cds [NM_123161]		AT5G38020					2.06015	2.12e-09
SAG12	Arabidopsis thaliana SAG12 (SENESCENCE-ASSOCIATED GENE 12); cysteine-type peptidase (SAG12) mRNA, complete cds [NM_123957]		AT5G45890			13.1595	5e-281
SAG13	Arabidopsis thaliana SAG13 (Senescence-associated gene 13); oxidoreductase (SAG13) mRNA, complete cds [NM_128489]		AT2G29350	2.32998	7.41e-07	2.50845	4.02e-36
SAG13	Arabidopsis thaliana SAG13 (Senescence-associated gene 13); oxidoreductase (SAG13) mRNA, complete cds [NM_201829]		AT2G29350	2.31207	6.91e-07	3.0956	3.3e-54
SAUR15	Arabidopsis thaliana SAUR_AC1 (SMALL AUXIN UP RNA 1 FROM ARABIDOPSIS THALIANA ECOTYPE COLUMBIA) (SAUR_AC1) mRNA, complete cds [NM_120045]		AT4G38850	2.03828	1.43e-05
SAUR68	Arabidopsis thaliana SAUR68 (SMALL AUXIN UPREGULATED 68) (SAUR68) mRNA, complete cds [NM_102691]		AT1G29510	2.82694	1.22e-07
AT3G49950	Arabidopsis thaliana scarecrow transcription factor family protein (AT3G49950) mRNA, complete cds [NM_114855]		AT3G49950			2.66272	7.26e-41
SCL13	Arabidopsis thaliana SCL13 (SCARECROW-LIKE 13); transcription factor (SCL13) mRNA, complete cds [NM_117828]		AT4G17230			-2.41085	9.46e-28
SCL5	Arabidopsis thaliana SCL5; transcription factor (SCL5) mRNA, complete cds [NM_103942]		AT1G50600					-2.38256	2.81e-13
scpl16	Arabidopsis thaliana SCPL16 (serine carboxypeptidase-like 16); serine carboxypeptidase (SCPL16) mRNA, complete cds [NM_112058]		AT3G12220	2.60725	3.6e-07
scpl31	Arabidopsis thaliana SCPL31 (serine carboxypeptidase-like 31); serine carboxypeptidase (SCPL31) mRNA, complete cds [NM_100981]		AT1G11080					-2.08802	9.93e-10
AT5G47730	Arabidopsis thaliana SEC14 cytosolic factor, putative / polyphosphoinositide-binding protein, putative (AT5G47730) mRNA, complete cds [NM_001085261]		AT5G47730					-2.19742	4.9e-11
SEN1	Arabidopsis thaliana SEN1 (DARK INDUCIBLE 1) (SEN1) mRNA, complete cds [NM_119743]		AT4G35770			2.42381	1.53e-33
AT4G35985	Arabidopsis thaliana senescence/dehydration-associated protein-related (AT4G35985) mRNA, complete cds [NM_119765]		AT4G35985					-2.32526	1.42e-12
AT1G74940	Arabidopsis thaliana senescence-associated protein-related (AT1G74940) mRNA, complete cds [NM_106152]		AT1G74940			2.17405	5.57e-26
AT2G44670	Arabidopsis thaliana senescence-associated protein-related (AT2G44670) mRNA, complete cds [NM_130031]		AT2G44670			2.18921	1.95e-26	-2.30528	2.47e-12
AT5G47060	Arabidopsis thaliana senescence-associated protein-related (AT5G47060) mRNA, complete cds [NM_124077]		AT5G47060			2.49561	9.91e-36
AT3G61980	Arabidopsis thaliana serine protease inhibitor, Kazal-type family protein (AT3G61980) mRNA, complete cds [NM_116063]		AT3G61980					-2.18375	7.16e-11
AT3G05580	Arabidopsis thaliana serine/threonine protein phosphatase, putative (AT3G05580) mRNA, complete cds [NM_111431]		AT3G05580					-2.30608	2.42e-12
AT5G11090	Arabidopsis thaliana serine-rich protein-related (AT5G11090) mRNA, complete cds [NM_121147]		AT5G11090					-2.16876	1.09e-10
AT5G25280	Arabidopsis thaliana serine-rich protein-related (AT5G25280) mRNA, complete cds [NM_180741]		AT5G25280	3.09496	6.22e-08			-3.47564	1.06e-26
AT5G43580	Arabidopsis thaliana serine-type endopeptidase inhibitor (AT5G43580) mRNA, complete cds [NM_123724]		AT5G43580					2.72834	1.59e-17
AT3G13672	Arabidopsis thaliana seven in absentia (SINA) family protein (AT3G13672) mRNA, complete cds [NM_202577]		AT3G13672			2.16973	7.5e-26
AT1G30070	Arabidopsis thaliana SGS domain-containing protein (AT1G30070) mRNA, complete cds [NM_102746]		AT1G30070					-2.20319	4.2e-11
AT2G47130	Arabidopsis thaliana short-chain dehydrogenase/reductase (SDR) family protein (AT2G47130) mRNA, complete cds [NM_130281]		AT2G47130	2.39802	6.35e-07
AT4G13180	Arabidopsis thaliana short-chain dehydrogenase/reductase (SDR) family protein (AT4G13180) mRNA, complete cds [NM_117387]		AT4G13180			-2.27895	3.77e-29
AT5G02540	Arabidopsis thaliana short-chain dehydrogenase/reductase (SDR) family protein (AT5G02540) mRNA, complete cds [NM_120332]		AT5G02540					2.50931	7.82e-15
SHY2	Arabidopsis thaliana SHY2 (SHORT HYPOCOTYL 2); transcription factor (SHY2) mRNA, complete cds [NM_100305]		AT1G04240					-2.26831	6.87e-12
SIG4	Arabidopsis thaliana SIG4 (SIGMA FACTOR 4); DNA binding / DNA-directed RNA polymerase/ transcription factor (SIG4) mRNA, complete cds [NM_121376]		AT5G13730					2.09542	8.12e-10
AT2G41180	Arabidopsis thaliana sigA-binding protein-related (AT2G41180) mRNA, complete cds [NM_129683]		AT2G41180			3.15263	6.01e-56	3.73717	7.49e-30
SIP1;2	Arabidopsis thaliana SIP1;2 (SMALL AND BASIC INTRINSIC PROTEIN1B) (SIP1;2) mRNA, complete cds [NM_121834]		AT5G18290	-2.02068	3.42e-06
SKIP2	Arabidopsis thaliana SKIP2 (SKP1 INTERACTING PARTNER 2); ubiquitin-protein ligase (SKIP2) mRNA, complete cds [NM_126125]		AT5G67250	-2.03486	2.72e-06
sks4	Arabidopsis thaliana SKS4 (SKU5 Similar 4); copper ion binding / oxidoreductase (SKS4) mRNA, complete cds [NM_118322]		AT4G22010			-2.16541	1.01e-25
sks5	Arabidopsis thaliana SKS5 (SKU5 Similar 5); copper ion binding / oxidoreductase (SKS5) mRNA, complete cds [NM_106265]		AT1G76160					-2.1997	4.62e-11
sks9	Arabidopsis thaliana SKS9 (SKU5 Similar 9); copper ion binding / oxidoreductase (SKS9) mRNA, complete cds [NM_120004]		AT4G38420	-2.15644	1.35e-06	-3.61639	5.43e-70	-2.89622	1.31e-19
SLAH2	Arabidopsis thaliana SLAH2 (SLAC1 HOMOLOGUE 2); transporter (SLAH2) mRNA, complete cds [NM_118935]		AT4G27970					-3.47604	1.06e-26
SLAH3	Arabidopsis thaliana SLAH3 (SLAC1 HOMOLOGUE 3); transporter (SLAH3) mRNA, complete cds [NM_122308]		AT5G24030			-3.2594	3.36e-59	-3.80529	1.13e-30
SNM1	Arabidopsis thaliana SNM1 (SENSITIVE TO NITROGEN MUSTARD 1) (SNM1) mRNA, complete cds [NM_001035696]		AT3G26680					-2.01647	6.92e-09
SNZ	Arabidopsis thaliana SNZ (SCHNARCHZAPFEN); DNA binding / transcription factor (SNZ) mRNA, complete cds [NM_179982]		AT2G39250					2.0161	6.99e-09
AT1G78460	Arabidopsis thaliana SOUL heme-binding family protein (AT1G78460) mRNA, complete cds [NM_106493]		AT1G78460			2.45715	1.46e-34
SP1L5	Arabidopsis thaliana SP1L5 (SPIRAL1-LIKE5) (SP1L5) mRNA, complete cds [NM_118480]		AT4G23496					-3.20068	2.36e-23
AT5G50670	Arabidopsis thaliana squamosa promoter-binding protein, putative (AT5G50670) mRNA, complete cds [NM_124445]		AT5G50670			-2.28404	2.68e-29
SRF3	Arabidopsis thaliana SRF3 (STRUBBELIG-RECEPTOR FAMILY 3); ATP binding / kinase/ protein serine/threonine kinase (SRF3) mRNA, complete cds [NM_116577]		AT4G03390					-2.80855	1.56e-18
SRO2	Arabidopsis thaliana SRO2 (SIMILAR TO RCD ONE 2); NAD+ ADP-ribosyltransferase (SRO2) mRNA, complete cds [NM_102204]		AT1G23550					-2.09583	8.04e-10
SRS4	Arabidopsis thaliana SRS4 (SHI-RELATED SEQUENCE 4) (SRS4) mRNA, complete cds [NM_127369]		AT2G18120					2.24783	1.21e-11
STM	Arabidopsis thaliana STM (SHOOT MERISTEMLESS); transcription factor (STM) mRNA, complete cds [NM_104916]		AT1G62360			-2.33419	8.24e-31	-3.20909	1.86e-23
AT4G12400	Arabidopsis thaliana stress-inducible protein, putative (AT4G12400) mRNA, complete cds [NM_117310]		AT4G12400	-2.31899	9.42e-07			-8.5575	1.25e-78
AT1G74010	Arabidopsis thaliana strictosidine synthase family protein (AT1G74010) mRNA, complete cds [NM_106060]		AT1G74010					-2.4633	2.88e-14
AT3G51450	Arabidopsis thaliana strictosidine synthase family protein (AT3G51450) mRNA, complete cds [NM_115004]		AT3G51450			-3.5485	5.9e-68
AT4G21650	Arabidopsis thaliana subtilase family protein (AT4G21650) mRNA, complete cds [NM_118285]		AT4G21650			-2.23269	9.58e-28
AT5G67090	Arabidopsis thaliana subtilase family protein (AT5G67090) mRNA, complete cds [NM_126109]		AT5G67090					-2.27254	6.1e-12
SUC1	Arabidopsis thaliana SUC1 (SUCROSE-PROTON SYMPORTER 1); carbohydrate transmembrane transporter/ sucrose:hydrogen symporter/ sugar:hydrogen ion symp_ (SUC1) mRNA, complete cds [NM_105846]		AT1G71880	2.23228	1.12e-06
SULTR3;4	Arabidopsis thaliana SULTR3;4; sulfate transmembrane transporter (SULTR3;4) mRNA, complete cds [NM_112469]		AT3G15990					-2.54354	3e-15
AT4G26810	Arabidopsis thaliana SWIB complex BAF60b domain-containing protein (AT4G26810) mRNA, complete cds [NM_118815]		AT4G26810					-2.21749	2.82e-11
SYP124	Arabidopsis thaliana SYP124 (syntaxin 124); SNAP receptor (SYP124) mRNA, complete cds [NM_104810]		AT1G61290	-2.79216	2.15e-07
SYP21	Arabidopsis thaliana SYP21 (syntaxin 21); SNAP receptor (SYP21) mRNA, complete cds [NM_121689]		AT5G16830	-2.27696	1.03e-06
TAF4B	Arabidopsis thaliana TAF4b (TBP-ASSOCIATED FACTOR 4b); transcription initiation factor (TAF4b) mRNA, complete cds [NM_102537]		AT1G27720			-2.19673	1.16e-26
AT4G20420	Arabidopsis thaliana tapetum-specific protein-related (AT4G20420) mRNA, complete cds [NM_118161]		AT4G20420			-2.82325	7.91e-46
AT5G44540	Arabidopsis thaliana tapetum-specific protein-related (AT5G44540) mRNA, complete cds [NM_123821]		AT5G44540			-2.81905	1.07e-45
TAT3	Arabidopsis thaliana TAT3 (TYROSINE AMINOTRANSFERASE 3); transaminase (TAT3) mRNA, complete cds [NM_128044]		AT2G24850	3.88257	2.94e-08
AT2G45680	Arabidopsis thaliana TCP family transcription factor, putative (AT2G45680) mRNA, complete cds [NM_130131]		AT2G45680	-2.29032	1.11e-06
TPS04	Arabidopsis thaliana terpene synthase/cyclase family protein (AT1G61120) mRNA, complete cds [NM_104793]		AT1G61120	2.22225	2.76e-06	-2.28002	3.52e-29	-2.8582	3.83e-19
TET9	Arabidopsis thaliana TET9 (TETRASPANIN9) (TET9) mRNA, complete cds [NM_119189]		AT4G30430					-2.6103	4.55e-16
THE1	Arabidopsis thaliana THE1 (THESEUS1); kinase/ protein kinase (THE1) mRNA, complete cds [NM_124818]		AT5G54380			-2.18461	2.68e-26	-2.42995	7.37e-14
THI2.1	Arabidopsis thaliana THI2.1 (THIONIN 2.1); toxin receptor binding (THI2.1) mRNA, complete cds [NM_105885]		AT1G72260	3.17358	1.09e-06			2.38389	2.72e-13
THI2.2	Arabidopsis thaliana THI2.2 (THIONIN 2.2); toxin receptor binding (THI2.2) mRNA, complete cds [NM_123049]		AT5G36910					2.77055	4.75e-18
AT1G35290	Arabidopsis thaliana thioesterase family protein (AT1G35290) mRNA, complete cds [NM_103226]		AT1G35290					-2.36665	5.17e-11
AT1G66100	Arabidopsis thaliana thionin, putative (AT1G66100) mRNA, complete cds [NM_105281]		AT1G66100					2.35744	5.71e-13
TMAC2	Arabidopsis thaliana TMAC2 (TWO OR MORE ABRES-CONTAINING GENE 2) (TMAC2) mRNA, complete cds [NM_111081]		AT3G02140	-2.18637	1.36e-06	-3.90248	1.75e-78	-5.98791	9.49e-55
tny	Arabidopsis thaliana TNY (TINY); DNA binding / transcription factor (TNY) mRNA, complete cds [NM_122482]		AT5G25810					-2.80917	1.54e-18
AT4G01870	Arabidopsis thaliana tolB protein-related (AT4G01870) mRNA, complete cds [NM_116417]		AT4G01870			-2.11145	4.09e-24
TOM3	Arabidopsis thaliana TOM3 (tobamovirus multiplication protein 3) (TOM3) mRNA, complete cds [NM_126278]		AT2G02180					-2.04542	3.16e-09
TOPP6	Arabidopsis thaliana TOPP6 (Type one serine/threonine protein phosphatase 6); protein serine/threonine phosphatase (TOPP6) mRNA, complete cds [NM_123704]		AT5G43380					-2.12684	3.44e-10
TPX2	Arabidopsis thaliana TPX2 (THIOREDOXIN-DEPENDENT PEROXIDASE 2); antioxidant (TPX2) mRNA, complete cds [NM_105269]		AT1G65970			2.67541	2.96e-41
AT5G05140	Arabidopsis thaliana transcription elongation factor-related (AT5G05140) mRNA, complete cds [NM_120596]		AT5G05140			-2.05596	1.8e-22
AT1G10585	Arabidopsis thaliana transcription factor (AT1G10585) mRNA, complete cds [NM_100934]		AT1G10585			2.19341	1.45e-26	-2.21583	2.94e-11
AT3G10040	Arabidopsis thaliana transcription factor (AT3G10040) mRNA, complete cds [NM_111839]		AT3G10040					-7.04399	4.18e-65
AT5G01380	Arabidopsis thaliana transcription factor (AT5G01380) mRNA, complete cds [NM_120216]		AT5G01380					-8.67548	1.41e-79
AT5G46910	Arabidopsis thaliana transcription factor jumonji (jmj) family protein (AT5G46910) mRNA, complete cds [NM_124062]		AT5G46910			-3.04377	1.27e-52	-2.18875	6.23e-11
AT2G47270	Arabidopsis thaliana transcription factor/ transcription regulator (AT2G47270) mRNA, complete cds [NM_130295]		AT2G47270			2.0792	3.66e-23
AT4G30180	Arabidopsis thaliana transcription factor/ transcription regulator (AT4G30180) mRNA, complete cds [NM_119164]		AT4G30180					2.14725	1.95e-10
AT1G09950	Arabidopsis thaliana transcription factor-related (AT1G09950) mRNA, complete cds [NM_100869]		AT1G09950	-2.00011	3.52e-06	-2.55952	1.08e-37	-2.76101	6.23e-18
KDR	Arabidopsis thaliana transcription regulator (AT1G26945) mRNA, complete cds [NM_179381]		AT1G26945					2.85319	4.4e-19
AT3G28857	Arabidopsis thaliana transcription regulator (AT3G28857) mRNA, complete cds [NM_202643]		AT3G28857	2.15476	2.01e-06
AT5G57780	Arabidopsis thaliana transcription regulator (AT5G57780) mRNA, complete cds [NM_125161]		AT5G57780	2.21419	1e-06
AT1G32910	Arabidopsis thaliana transferase family protein (AT1G32910) mRNA, complete cds [NM_103024]		AT1G32910			-3.18854	4.88e-57	-5.52142	6.1e-50
SHT	Arabidopsis thaliana transferase family protein (AT2G19070) mRNA, complete cds [NM_127464]		AT2G19070			-2.68412	1.59e-41
AT2G39980	Arabidopsis thaliana transferase family protein (AT2G39980) mRNA, complete cds [NM_129556]		AT2G39980					-2.5811	1.04e-15
AT4G15390	Arabidopsis thaliana transferase family protein (AT4G15390) mRNA, complete cds [NM_117627]		AT4G15390					-5.44117	5.29e-41
AT5G07870	Arabidopsis thaliana transferase family protein (AT5G07870) mRNA, complete cds [NM_120869]		AT5G07870			-2.72183	1.09e-42
AT5G39050	Arabidopsis thaliana transferase family protein (AT5G39050) mRNA, complete cds [NM_123267]		AT5G39050			2.19678	1.16e-26
AT5G39080	Arabidopsis thaliana transferase family protein (AT5G39080) mRNA, complete cds [NM_123270]		AT5G39080			2.31681	2.74e-30
AT5G41040	Arabidopsis thaliana transferase family protein (AT5G41040) mRNA, complete cds [NM_123469]		AT5G41040			2.70206	4.48e-42
HCT	Arabidopsis thaliana transferase family protein (AT5G48930) mRNA, complete cds [NM_124270]		AT5G48930					-2.94275	3.47e-20
AT5G63560	Arabidopsis thaliana transferase family protein (AT5G63560) mRNA, complete cds [NM_125751]		AT5G63560					-3.62926	1.52e-28
EPS1	Arabidopsis thaliana transferase family protein (AT5G67160) mRNA, complete cds [NM_126116]		AT5G67160					-2.18613	6.69e-11
AT2G45290	Arabidopsis thaliana transketolase, putative (AT2G45290) mRNA, complete cds [NM_130092]		AT2G45290					-2.24223	1.41e-11
AT5G08500	Arabidopsis thaliana transmembrane CLPTM1 family protein (AT5G08500) mRNA, complete cds [NM_120935]		AT5G08500					-2.33175	1.18e-12
AT2G32140	Arabidopsis thaliana transmembrane receptor (AT2G32140) mRNA, complete cds [NM_128773]		AT2G32140	-2.11416	2.4e-06	-2.79232	7.17e-45
AT5G45000	Arabidopsis thaliana transmembrane receptor (AT5G45000) mRNA, complete cds [NM_123868]		AT5G45000	2.31596	6.76e-07
AT5G56160	Arabidopsis thaliana transporter (AT5G56160) mRNA, complete cds [NM_124998]		AT5G56160					-2.84709	5.22e-19
AT5G10100	Arabidopsis thaliana trehalose-6-phosphate phosphatase, putative (AT5G10100) mRNA, complete cds [NM_121048]		AT5G10100	-7.85949	2.4e-09	-3.00365	2.12e-51
TRFL8	Arabidopsis thaliana TRFL8 (TRF-LIKE 8); DNA binding (TRFL8) mRNA, complete cds [NM_179944]		AT2G37025			-2.0706	6.61e-23
PPT2	Arabidopsis thaliana triose phosphate/phosphate translocator, putative (AT3G01550) mRNA, complete cds [NM_111021]		AT3G01550			-2.11902	2.44e-24
AT2G29290	Arabidopsis thaliana tropinone reductase, putative / tropine dehydrogenase, putative (AT2G29290) mRNA, complete cds [NM_128483]		AT2G29290					2.10642	6.01e-10
AT2G29370	Arabidopsis thaliana tropinone reductase, putative / tropine dehydrogenase, putative (AT2G29370) mRNA, complete cds [NM_179801]		AT2G29370	-5.356	3.83e-09
AT1G17860	Arabidopsis thaliana trypsin and protease inhibitor family protein / Kunitz family protein (AT1G17860) mRNA, complete cds [NM_101649]		AT1G17860			-2.15293	2.39e-25
AT1G73260	Arabidopsis thaliana trypsin and protease inhibitor family protein / Kunitz family protein (AT1G73260) mRNA, complete cds [NM_105985]		AT1G73260			3.16931	1.87e-56	2.5823	1e-15
AT1G73325	Arabidopsis thaliana trypsin and protease inhibitor family protein / Kunitz family protein (AT1G73325) mRNA, complete cds [NM_105992]		AT1G73325	2.54718	3.6e-07			2.01127	7.92e-09
AT5G28237	Arabidopsis thaliana tryptophan synthase, beta subunit, putative (AT5G28237) mRNA, complete cds [NM_203115]		AT5G28237					-2.65836	1.16e-16
TSO2	Arabidopsis thaliana TSO2 (TSO MEANING 'UGLY' IN CHINESE); ribonucleoside-diphosphate reductase (TSO2) mRNA, complete cds [NM_113620]		AT3G27060					2.57873	1.1e-15
TT8	Arabidopsis thaliana TT8 (TRANSPARENT TESTA 8); DNA binding / transcription factor (TT8) mRNA, complete cds [NM_117050]		AT4G09820	-2.64235	3.52e-07
TTL4	Arabidopsis thaliana TTL4 (TETRATRICOPETIDE-REPEAT THIOREDOXIN-LIKE 4); binding (TTL4) mRNA, complete cds [NM_115724]		AT3G58620					-3.95616	1.75e-32
AT5G61780	Arabidopsis thaliana tudor domain-containing protein / nuclease family protein (AT5G61780) mRNA, complete cds [NM_125572]		AT5G61780					-2.6011	5.85e-16
AT1G05000	Arabidopsis thaliana tyrosine specific protein phosphatase family protein (AT1G05000) mRNA, complete cds [NM_100379]		AT1G05000					-3.51635	3.53e-27
UBC17	Arabidopsis thaliana UBC17 (UBIQUITIN-CONJUGATING ENZYME 17); ubiquitin-protein ligase (UBC17) mRNA, complete cds [NM_119804]		AT4G36410			-2.47266	4.97e-35
AT5G25450	Arabidopsis thaliana ubiquinol-cytochrome C reductase complex 14 kDa protein, putative (AT5G25450) mRNA, complete cds [NM_122455]		AT5G25450					-5.80425	7.13e-53
PUB45	Arabidopsis thaliana U-box domain-containing protein (AT1G27910) mRNA, complete cds [NM_102556]		AT1G27910					-2.95971	2.15e-20
AT1G66160	Arabidopsis thaliana U-box domain-containing protein (AT1G66160) mRNA, complete cds [NM_105287]		AT1G66160	-3.03506	1.99e-07	-3.17582	1.18e-56
PUB23	Arabidopsis thaliana U-box domain-containing protein (AT2G35930) mRNA, complete cds [NM_129152]		AT2G35930			-2.02932	3.36e-18
PUB29	Arabidopsis thaliana U-box domain-containing protein (AT3G18710) mRNA, complete cds [NM_112757]		AT3G18710	-2.47758	4.03e-07	-2.13064	1.09e-24
PUB22	Arabidopsis thaliana U-box domain-containing protein (AT3G52450) mRNA, complete cds [NM_115105]		AT3G52450	-2.3598	2.05e-06	-2.14125	5.29e-25
AT5G18340	Arabidopsis thaliana U-box domain-containing protein (AT5G18340) mRNA, complete cds [NM_121839]		AT5G18340					-2.87724	2.25e-19
AT5G64660	Arabidopsis thaliana U-box domain-containing protein (AT5G64660) mRNA, complete cds [NM_125862]		AT5G64660	-2.63195	2.53e-07
UGT72B3	Arabidopsis thaliana UDP-glucoronosyl/UDP-glucosyl transferase family protein (AT1G01420) mRNA, complete cds [NM_100024]		AT1G01420			3.07694	1.21e-53
AT1G05680	Arabidopsis thaliana UDP-glucoronosyl/UDP-glucosyl transferase family protein (AT1G05680) mRNA, complete cds [NM_100448]		AT1G05680			-2.01711	2.47e-21
AT2G30150	Arabidopsis thaliana UDP-glucoronosyl/UDP-glucosyl transferase family protein (AT2G30150) mRNA, complete cds [NM_128570]		AT2G30150					2.02561	5.45e-09
AT2G36970	Arabidopsis thaliana UDP-glucoronosyl/UDP-glucosyl transferase family protein (AT2G36970) mRNA, complete cds [NM_129253]		AT2G36970			3.03423	2.43e-52
UGT76E12	Arabidopsis thaliana UDP-glucoronosyl/UDP-glucosyl transferase family protein (AT3G46660) mRNA, complete cds [NM_114533]		AT3G46660					-4.02228	2.96e-33
AT5G05890	Arabidopsis thaliana UDP-glucoronosyl/UDP-glucosyl transferase family protein (AT5G05890) mRNA, complete cds [NM_120671]		AT5G05890					2.13461	2.77e-10
AT5G12890	Arabidopsis thaliana UDP-glucoronosyl/UDP-glucosyl transferase family protein (AT5G12890) mRNA, complete cds [NM_121292]		AT5G12890					-2.31711	1.78e-12
UGT78D2	Arabidopsis thaliana UDP-glucoronosyl/UDP-glucosyl transferase family protein (AT5G17050) mRNA, complete cds [NM_121711]		AT5G17050	-2.20244	6.03e-06
AT5G38010	Arabidopsis thaliana UDP-glucoronosyl/UDP-glucosyl transferase family protein (AT5G38010) mRNA, complete cds [NM_123160]		AT5G38010					-2.11945	4.22e-10
UGT76E1	Arabidopsis thaliana UDP-glucoronosyl/UDP-glucosyl transferase family protein (AT5G59580) mRNA, complete cds [NM_125350]		AT5G59580					-4.04752	1.5e-33
UF3GT	Arabidopsis thaliana UF3GT (UDP-GLUCOSE:FLAVONOID 3-O-GLUCOSYLTRANSFERASE); transferase, transferring glycosyl groups (UF3GT) mRNA, complete cds [NM_124785]		AT5G54060	-2.01419	1.59e-05
UGT73B4	Arabidopsis thaliana UGT73B4; UDP-glycosyltransferase/ transferase, transferring glycosyl groups (UGT73B4) mRNA, complete cds [NM_127109]		AT2G15490			-2.22933	1.21e-27	-2.41184	1.23e-13
UGT73B5	Arabidopsis thaliana UGT73B5 (UDP-GLUCOSYL TRANSFERASE 73B5); UDP-glycosyltransferase/ transferase, transferring glycosyl groups (UGT73B5) mRNA, complete cds [NM_127108]		AT2G15480					-2.22424	2.33e-11
UNE15	Arabidopsis thaliana UNE15 (unfertilized embryo sac 15) (UNE15) mRNA, complete cds [NM_117430]		AT4G13560					2.15163	1.74e-10
AT1G69080	Arabidopsis thaliana universal stress protein (USP) family protein (AT1G69080) mRNA, complete cds [NM_105578]		AT1G69080					-2.32396	1.47e-12
AT1G01453	Arabidopsis thaliana unknown protein (AT1G01453) mRNA, complete cds [NM_001123735]		AT1G01453	-2.03302	1.43e-05
AT1G02470	Arabidopsis thaliana unknown protein (AT1G02470) mRNA, complete cds [NM_100128]		AT1G02470	-2.23479	1.37e-06
AT1G02490	Arabidopsis thaliana unknown protein (AT1G02490) mRNA, complete cds [NM_100130]		AT1G02490			-2.02186	1.8e-21
AT1G04490	Arabidopsis thaliana unknown protein (AT1G04490) mRNA, complete cds [NM_100328]		AT1G04490			-2.81315	1.62e-45
AT1G06135	Arabidopsis thaliana unknown protein (AT1G06135) mRNA, complete cds [NM_202039]		AT1G06135	-2.47352	3.67e-07	-3.09677	3.08e-54
AT1G06475	Arabidopsis thaliana unknown protein (AT1G06475) mRNA, complete cds [NM_202044]		AT1G06475					-2.28058	4.92e-12
AT1G07120	Arabidopsis thaliana unknown protein (AT1G07120) mRNA, complete cds [NM_100585]		AT1G07120					-3.98168	2.4e-27
AT1G07860	Arabidopsis thaliana unknown protein (AT1G07860) mRNA, complete cds [NM_100660]		AT1G07860	-2.39022	2.7e-06
AT1G08180	Arabidopsis thaliana unknown protein (AT1G08180) mRNA, complete cds [NM_100692]		AT1G08180					2.08406	1.11e-09
AT1G09575	Arabidopsis thaliana unknown protein (AT1G09575) mRNA, complete cds [NM_100829]		AT1G09575			-2.4596	1.22e-34
AT1G09610	Arabidopsis thaliana unknown protein (AT1G09610) mRNA, complete cds [NM_100833]		AT1G09610					-2.26272	5.86e-10
AT1G10040	Arabidopsis thaliana unknown protein (AT1G10040) mRNA, complete cds [NM_100878]		AT1G10040					-2.30817	2.29e-12
AT1G10090	Arabidopsis thaliana unknown protein (AT1G10090) mRNA, complete cds [NM_100883]		AT1G10090					-2.50014	1.01e-14
AT1G11380	Arabidopsis thaliana unknown protein (AT1G11380) mRNA, complete cds [NM_101011]		AT1G11380					-2.46188	3e-14
AT1G11925	Arabidopsis thaliana unknown protein (AT1G11925) mRNA, complete cds [NM_148459]		AT1G11925	-2.63665	3.13e-07	-2.89908	3.53e-48	-2.81022	1.5e-18
AT1G12845	Arabidopsis thaliana unknown protein (AT1G12845) mRNA, complete cds [NM_101155]		AT1G12845					2.33038	1.23e-12
AT1G13360	Arabidopsis thaliana unknown protein (AT1G13360) mRNA, complete cds [NM_148463]		AT1G13360			3.03509	2.3e-52
AT1G13470	Arabidopsis thaliana unknown protein (AT1G13470) mRNA, complete cds [NM_101217]		AT1G13470	3.84681	3.49e-08
AT1G14780	Arabidopsis thaliana unknown protein (AT1G14780) mRNA, complete cds [NM_101347]		AT1G14780					-4.17733	4.43e-35
AT1G14880	Arabidopsis thaliana unknown protein (AT1G14880) mRNA, complete cds [NM_101357]		AT1G14880	5.141	3.72e-09
AT1G15260	Arabidopsis thaliana unknown protein (AT1G15260) mRNA, complete cds [NM_101394]		AT1G15260					3.07707	7.81e-22
AT1G16500	Arabidopsis thaliana unknown protein (AT1G16500) mRNA, complete cds [NM_101515]		AT1G16500	2.18221	2.55e-06	2.69212	9.08e-42
AT1G17620	Arabidopsis thaliana unknown protein (AT1G17620) mRNA, complete cds [NM_101625]		AT1G17620			-2.56497	1.11e-31
AT1G17665	Arabidopsis thaliana unknown protein (AT1G17665) mRNA, complete cds [NM_101629]		AT1G17665			2.08319	2.81e-23
AT1G17710	Arabidopsis thaliana unknown protein (AT1G17710) mRNA, complete cds [NM_001084087]		AT1G17710					-2.32757	1.3e-10
AT1G18990	Arabidopsis thaliana unknown protein (AT1G18990) mRNA, complete cds [NM_101756]		AT1G18990	-2.05896	1.24e-05
AT1G20070	Arabidopsis thaliana unknown protein (AT1G20070) mRNA, complete cds [NM_101861]		AT1G20070	2.24505	9.28e-07	2.43451	7.19e-34
AT1G20180	Arabidopsis thaliana unknown protein (AT1G20180) mRNA, complete cds [NM_001084098]		AT1G20180			2.71804	1.43e-42
AT1G20310	Arabidopsis thaliana unknown protein (AT1G20310) mRNA, complete cds [NM_101882]		AT1G20310	-2.27783	1.13e-06
AT1G21050	Arabidopsis thaliana unknown protein (AT1G21050) mRNA, complete cds [NM_101958]		AT1G21050	2.01051	2.81e-06	4.1639	4.12e-86
AT1G21528	Arabidopsis thaliana unknown protein (AT1G21528) mRNA, complete cds [NM_001084103]		AT1G21528	2.61634	1.3e-06	3.15892	3.9e-56
AT1G21790	Arabidopsis thaliana unknown protein (AT1G21790) mRNA, complete cds [NM_102028]		AT1G21790					-2.23722	1.62e-11
AT1G21830	Arabidopsis thaliana unknown protein (AT1G21830) mRNA, complete cds [NM_102031]		AT1G21830					-2.39378	2.06e-13
AT1G22250	Arabidopsis thaliana unknown protein (AT1G22250) mRNA, complete cds [NM_102075]		AT1G22250			2.5128	2.99e-36	2.23493	1.73e-11
AT1G22882	Arabidopsis thaliana unknown protein (AT1G22882) mRNA, complete cds [NM_148482]		AT1G22882			-2.02155	1.83e-21	-2.87237	2.58e-19
AT1G23850	Arabidopsis thaliana unknown protein (AT1G23850) mRNA, complete cds [NM_102233]		AT1G23850					-3.22889	1.07e-23
AT1G25370	Arabidopsis thaliana unknown protein (AT1G25370) mRNA, complete cds [NM_102347]		AT1G25370					-2.36958	4.06e-13
AT1G27020	Arabidopsis thaliana unknown protein (AT1G27020) mRNA, complete cds [NM_102464]		AT1G27020	2.34662	3.19e-06
AT1G28190	Arabidopsis thaliana unknown protein (AT1G28190) mRNA, complete cds [NM_102584]		AT1G28190					-2.61198	4.35e-16
AT1G29440	Arabidopsis thaliana unknown protein (AT1G29440) mRNA, complete cds [NM_102684]		AT1G29440	4.21106	1.16e-08
AT1G29640	Arabidopsis thaliana unknown protein (AT1G29640) mRNA, complete cds [NM_102704]		AT1G29640					-2.0775	1.33e-09
AT1G29680	Arabidopsis thaliana unknown protein (AT1G29680) mRNA, complete cds [NM_102708]		AT1G29680			-2.00475	1.32e-17
AT1G30250	Arabidopsis thaliana unknown protein (AT1G30250) mRNA, complete cds [NM_102764]		AT1G30250			4.18788	8.86e-87
AT1G32928	Arabidopsis thaliana unknown protein (AT1G32928) mRNA, complete cds [NM_001036055]		AT1G32928	-2.17652	1.52e-06
AT1G33055	Arabidopsis thaliana unknown protein (AT1G33055) mRNA, complete cds [NM_103039]		AT1G33055					-2.69406	4.14e-17
AT1G33800	Arabidopsis thaliana unknown protein (AT1G33800) mRNA, complete cds [NM_103099]		AT1G33800					-2.25857	9.05e-12
AT1G35210	Arabidopsis thaliana unknown protein (AT1G35210) mRNA, complete cds [NM_103219]		AT1G35210			2.6247	1.06e-39	2.38825	2.4e-13
AT1G35350	Arabidopsis thaliana unknown protein (AT1G35350) mRNA, complete cds [NM_103232]		AT1G35350					-2.58561	9.14e-16
TLL1	Arabidopsis thaliana unknown protein (AT1G45201) mRNA, complete cds [NM_179441]		AT1G45201					2.02177	6.04e-09
AT1G47980	Arabidopsis thaliana unknown protein (AT1G47980) mRNA, complete cds [NM_103694]		AT1G47980			2.30066	8.33e-30
AT1G48330	Arabidopsis thaliana unknown protein (AT1G48330) mRNA, complete cds [NM_103730]		AT1G48330	2.06982	2.34e-06
AT1G49470	Arabidopsis thaliana unknown protein (AT1G49470) mRNA, complete cds [NM_103835]		AT1G49470			2.44677	3.04e-34
AT1G51670	Arabidopsis thaliana unknown protein (AT1G51670) mRNA, complete cds [NM_104045]		AT1G51670	-2.62338	2.42e-07
AT1G52200	Arabidopsis thaliana unknown protein (AT1G52200) mRNA, complete cds [NM_104100]		AT1G52200	2.00241	3.46e-06			-2.11177	5.19e-10
AT1G52720	Arabidopsis thaliana unknown protein (AT1G52720) mRNA, complete cds [NM_104150]		AT1G52720			-2.36414	1.02e-31	-2.20843	2.06e-09
AT1G53870	Arabidopsis thaliana unknown protein (AT1G53870) mRNA, complete cds [NM_104264]		AT1G53870	-2.32123	1.26e-06
AT1G53890	Arabidopsis thaliana unknown protein (AT1G53890) mRNA, complete cds [NM_001036107]		AT1G53890	-2.04546	2.8e-06	-2.13529	7.95e-25
AT1G54540	Arabidopsis thaliana unknown protein (AT1G54540) mRNA, complete cds [NM_104332]		AT1G54540			2.4724	5.05e-35
AT1G56060	Arabidopsis thaliana unknown protein (AT1G56060) mRNA, complete cds [NM_104484]		AT1G56060			-2.85203	1.01e-46
AT1G57610	Arabidopsis thaliana unknown protein (AT1G57610) mRNA, complete cds [NM_202314]		AT1G57610					-2.19538	5.18e-11
AT1G58225	Arabidopsis thaliana unknown protein (AT1G58225) mRNA, complete cds [NM_179493]		AT1G58225	2.28731	8.72e-07
AT1G59710	Arabidopsis thaliana unknown protein (AT1G59710) mRNA, complete cds [NM_104663]		AT1G59710					-2.47264	2.19e-14
AT1G61667	Arabidopsis thaliana unknown protein (AT1G61667) mRNA, complete cds [NM_104848]		AT1G61667					-2.66954	8.36e-17
AT1G61740	Arabidopsis thaliana unknown protein (AT1G61740) mRNA, complete cds [NM_104856]		AT1G61740					-2.45164	4e-14
AT1G62840	Arabidopsis thaliana unknown protein (AT1G62840) mRNA, complete cds [NM_104962]		AT1G62840					-2.02736	5.2e-09
AT1G65500	Arabidopsis thaliana unknown protein (AT1G65500) mRNA, complete cds [NM_105224]		AT1G65500	2.29484	1.38e-06
AT1G66080	Arabidopsis thaliana unknown protein (AT1G66080) mRNA, complete cds [NM_105279]		AT1G66080	-3.03328	7.08e-08	-2.66279	7.25e-41
AT1G66890	Arabidopsis thaliana unknown protein (AT1G66890) mRNA, complete cds [NM_105360]		AT1G66890					2.00407	9.61e-09
AT1G67050	Arabidopsis thaliana unknown protein (AT1G67050) mRNA, complete cds [NM_105375]		AT1G67050					2.05413	2.5e-09
AT1G67330	Arabidopsis thaliana unknown protein (AT1G67330) mRNA, complete cds [NM_105401]		AT1G67330					2.22974	2.01e-11
AT1G67865	Arabidopsis thaliana unknown protein (AT1G67865) mRNA, complete cds [NM_105456]		AT1G67865					-3.14877	1.02e-22
AT1G67920	Arabidopsis thaliana unknown protein (AT1G67920) mRNA, complete cds [NM_105462]		AT1G67920	-3.3786	6.22e-08
AT1G68340	Arabidopsis thaliana unknown protein (AT1G68340) mRNA, complete cds [NM_105505]		AT1G68340					-2.70859	2.75e-17
AT1G68440	Arabidopsis thaliana unknown protein (AT1G68440) mRNA, complete cds [NM_105515]		AT1G68440					-2.35133	6.75e-13
AT1G68500	Arabidopsis thaliana unknown protein (AT1G68500) mRNA, complete cds [NM_105521]		AT1G68500					-3.19485	2.74e-23
AT1G68875	Arabidopsis thaliana unknown protein (AT1G68875) mRNA, complete cds [NM_105561]		AT1G68875			-3.47169	1.23e-65
AFP1	Arabidopsis thaliana unknown protein (AT1G69260) mRNA, complete cds [NM_105593]		AT1G69260	-2.5858	3.06e-07
AT1G69760	Arabidopsis thaliana unknown protein (AT1G69760) mRNA, complete cds [NM_105644]		AT1G69760					-3.23911	8.03e-24
AT1G69900	Arabidopsis thaliana unknown protein (AT1G69900) mRNA, complete cds [NM_105658]		AT1G69900	-2.60035	2.42e-07	-2.3296	1.13e-30
AT1G70100	Arabidopsis thaliana unknown protein (AT1G70100) mRNA, complete cds [NM_179540]		AT1G70100			-2.01121	3.67e-21
AT1G70480	Arabidopsis thaliana unknown protein (AT1G70480) mRNA, complete cds [NM_105716]		AT1G70480	-2.10229	1.21e-05	-2.13025	1.12e-24
AT1G71360	Arabidopsis thaliana unknown protein (AT1G71360) mRNA, complete cds [NM_105805]		AT1G71360					-2.50859	7.97e-15
AT1G71970	Arabidopsis thaliana unknown protein (AT1G71970) mRNA, complete cds [NM_105855]		AT1G71970			2.22554	1.58e-27
AT1G72510	Arabidopsis thaliana unknown protein (AT1G72510) mRNA, complete cds [NM_105910]		AT1G72510					-2.98892	9.49e-21
AT1G73510	Arabidopsis thaliana unknown protein (AT1G73510) mRNA, complete cds [NM_106010]		AT1G73510	-6.37894	3.83e-09	-3.1113	1.1e-54
AT1G73550	Arabidopsis thaliana unknown protein (AT1G73550) mRNA, complete cds [NM_001124124]		AT1G73550	-3.5711	3.75e-08	-2.98359	8.62e-51
AT1G74450	Arabidopsis thaliana unknown protein (AT1G74450) mRNA, complete cds [NM_106105]		AT1G74450					2.22164	2.51e-11
AT1G75860	Arabidopsis thaliana unknown protein (AT1G75860) mRNA, complete cds [NM_106236]		AT1G75860					-2.30515	2.48e-12
AT1G76070	Arabidopsis thaliana unknown protein (AT1G76070) mRNA, complete cds [NM_106256]		AT1G76070					-4.92362	1.61e-43
AT1G76250	Arabidopsis thaliana unknown protein (AT1G76250) mRNA, complete cds [NM_106275]		AT1G76250					-2.13102	1.21e-08
AT1G77145	Arabidopsis thaliana unknown protein (AT1G77145) mRNA, complete cds [NM_148662]		AT1G77145			2.21562	3.15e-27
AT1G77855	Arabidopsis thaliana unknown protein (AT1G77855) mRNA, complete cds [NM_148664]		AT1G77855	-2.0001	5.77e-06
AT1G78170	Arabidopsis thaliana unknown protein (AT1G78170) mRNA, complete cds [NM_106467]		AT1G78170			2.64701	2.19e-40
LSH7	Arabidopsis thaliana unknown protein (AT1G78815) mRNA, complete cds [NM_106529]		AT1G78815					-2.8602	4.58e-16
AT1G78995	Arabidopsis thaliana unknown protein (AT1G78995) mRNA, complete cds [NM_106549]		AT1G78995					2.96234	2e-20
AT1G79160	Arabidopsis thaliana unknown protein (AT1G79160) mRNA, complete cds [NM_106567]		AT1G79160	2.12375	2.96e-06	2.24939	3.01e-28	-2.86027	3.64e-19
AT1G79660	Arabidopsis thaliana unknown protein (AT1G79660) mRNA, complete cds [NM_106615]		AT1G79660					-2.02486	5.55e-09
AT1G80120	Arabidopsis thaliana unknown protein (AT1G80120) mRNA, complete cds [NM_106661]		AT1G80120			-2.06545	9.41e-23
AT2G01990	Arabidopsis thaliana unknown protein (AT2G01990) mRNA, complete cds [NM_126260]		AT2G01990			2.05672	1.71e-22
AT2G03420	Arabidopsis thaliana unknown protein (AT2G03420) mRNA, complete cds [NM_126393]		AT2G03420					2.04302	3.38e-09
AT2G04495	Arabidopsis thaliana unknown protein (AT2G04495) mRNA, complete cds [NM_147243]		AT2G04495	2.49082	3.64e-07
AT2G04515	Arabidopsis thaliana unknown protein (AT2G04515) mRNA, complete cds [NM_147244]		AT2G04515	2.15722	1.48e-06
AT2G04795	Arabidopsis thaliana unknown protein (AT2G04795) mRNA, complete cds [NM_126510]		AT2G04795					-3.13067	1.7e-22
AT2G05910	Arabidopsis thaliana unknown protein (AT2G05910) mRNA, complete cds [NM_126604]		AT2G05910			2.29778	1.02e-29
LURP1	Arabidopsis thaliana unknown protein (AT2G14560) mRNA, complete cds [NM_127019]		AT2G14560					2.13902	2.47e-10
LURP1	Arabidopsis thaliana unknown protein (AT2G14560) mRNA, complete cds [NM_201727]		AT2G14560	2.10393	1.67e-06			2.49561	1.15e-14
AT2G16900	Arabidopsis thaliana unknown protein (AT2G16900) mRNA, complete cds [NM_001124861]		AT2G16900					-2.20094	4.46e-11
AT2G17470	Arabidopsis thaliana unknown protein (AT2G17470) mRNA, complete cds [NM_127301]		AT2G17470	-2.18102	1.17e-06
AT2G17850	Arabidopsis thaliana unknown protein (AT2G17850) mRNA, complete cds [NM_127339]		AT2G17850			-2.00024	7.64e-21	-3.82977	5.7e-31
AT2G20625	Arabidopsis thaliana unknown protein (AT2G20625) mRNA, complete cds [NM_127626]		AT2G20625	-2.95323	8.26e-08
AT2G21180	Arabidopsis thaliana unknown protein (AT2G21180) mRNA, complete cds [NM_127688]		AT2G21180			2.48597	1.95e-35
AT2G21185	Arabidopsis thaliana unknown protein (AT2G21185) mRNA, complete cds [NM_127689]		AT2G21185			2.59626	7.94e-39
AT2G23270	Arabidopsis thaliana unknown protein (AT2G23270) mRNA, complete cds [NM_127891]		AT2G23270					2.77182	3.67e-15
AT2G23755	Arabidopsis thaliana unknown protein (AT2G23755) mRNA, complete cds [NM_179712]		AT2G23755			2.00599	5.21e-21
AT2G24100	Arabidopsis thaliana unknown protein (AT2G24100) mRNA, complete cds [NM_127972]		AT2G24100	-2.67453	1.99e-07	-2.38391	2.57e-32
AT2G24330	Arabidopsis thaliana unknown protein (AT2G24330) mRNA, complete cds [NM_127995]		AT2G24330			-2.42684	1.23e-33	-2.15437	1.62e-10
AT2G25460	Arabidopsis thaliana unknown protein (AT2G25460) mRNA, complete cds [NM_128103]		AT2G25460	-2.91083	9.48e-08	-7.31221	1.5e-167
AT2G25625	Arabidopsis thaliana unknown protein (AT2G25625) mRNA, complete cds [NM_179733]		AT2G25625	-3.40264	5.65e-08
AT2G27180	Arabidopsis thaliana unknown protein (AT2G27180) mRNA, complete cds [NM_128276]		AT2G27180			2.36631	8.71e-32
AT2G27270	Arabidopsis thaliana unknown protein (AT2G27270) mRNA, complete cds [NM_128285]		AT2G27270	-5.57061	2.88e-09	-2.77674	2.15e-44
AT2G27402	Arabidopsis thaliana unknown protein (AT2G27402) mRNA, complete cds [NM_201818]		AT2G27402					2.11586	4.63e-10
AT2G27770	Arabidopsis thaliana unknown protein (AT2G27770) mRNA, complete cds [NM_128336]		AT2G27770			2.32435	1.62e-30
AT2G28315	Arabidopsis thaliana unknown protein (AT2G28315) mRNA, complete cds [NM_179789]		AT2G28315					-2.49409	1.19e-14
AT2G28400	Arabidopsis thaliana unknown protein (AT2G28400) mRNA, complete cds [NM_128400]		AT2G28400			2.56409	7.85e-38
AT2G31560	Arabidopsis thaliana unknown protein (AT2G31560) mRNA, complete cds [NM_201846]		AT2G31560			2.01861	2.23e-21
AT2G31560	Arabidopsis thaliana unknown protein (AT2G31560) mRNA, complete cds [NM_201846]		AT2G31560			2.17197	6.43e-26	-2.13684	2.61e-10
AT2G32130	Arabidopsis thaliana unknown protein (AT2G32130) mRNA, complete cds [NM_128772]		AT2G32130	-2.36538	8.65e-07	-2.80206	3.58e-45
AT2G32190	Arabidopsis thaliana unknown protein (AT2G32190) mRNA, complete cds [NM_001084521]		AT2G32190					-2.20807	3.66e-11
AT2G32200	Arabidopsis thaliana unknown protein (AT2G32200) mRNA, complete cds [NM_128779]		AT2G32200			-2.02884	1.12e-21
AT2G32210	Arabidopsis thaliana unknown protein (AT2G32210) mRNA, complete cds [NM_128780]		AT2G32210			-2.35501	1.92e-31
AT2G32240	Arabidopsis thaliana unknown protein (AT2G32240) mRNA, complete cds [NM_128783]		AT2G32240					-2.78352	3.26e-18
AT2G33570	Arabidopsis thaliana unknown protein (AT2G33570) mRNA, complete cds [NM_128917]		AT2G33570					-2.1144	4.83e-10
AT2G34170	Arabidopsis thaliana unknown protein (AT2G34170) mRNA, complete cds [NM_128968]		AT2G34170					2.06153	2.04e-09
AT2G34510	Arabidopsis thaliana unknown protein (AT2G34510) mRNA, complete cds [NM_129003]		AT2G34510			-2.23559	7.88e-28
AT2G34910	Arabidopsis thaliana unknown protein (AT2G34910) mRNA, complete cds [NM_129044]		AT2G34910			-2.62607	9.63e-40	-2.64067	1.92e-16
AT2G35850	Arabidopsis thaliana unknown protein (AT2G35850) mRNA, complete cds [NM_129144]		AT2G35850					-2.18844	6.28e-11
DOT1	Arabidopsis thaliana unknown protein (At2g36120) mRNA, complete cds [AY136328]		At2g36120	2.08217	1.99e-06
AT2G36470	Arabidopsis thaliana unknown protein (AT2G36470) mRNA, complete cds [NM_129204]		AT2G36470			3.02636	4.25e-52
AT2G36650	Arabidopsis thaliana unknown protein (AT2G36650) mRNA, complete cds [NM_129220]		AT2G36650	-2.14042	1.48e-06			-4.76073	9.67e-42
AT2G37530	Arabidopsis thaliana unknown protein (AT2G37530) mRNA, complete cds [NM_129308]		AT2G37530			2.1772	4.49e-26
AT2G37750	Arabidopsis thaliana unknown protein (AT2G37750) mRNA, complete cds [NM_129331]		AT2G37750			2.55169	1.88e-37	-2.42087	9.59e-14
AT2G38310	Arabidopsis thaliana unknown protein (AT2G38310) mRNA, complete cds [NM_129387]		AT2G38310					-5.75679	2.11e-52
AT2G38995	Arabidopsis thaliana unknown protein (AT2G38995) mRNA, complete cds [NM_179976]		AT2G38995					2.20445	4.06e-11
AT2G39650	Arabidopsis thaliana unknown protein (AT2G39650) mRNA, complete cds [NM_129521]		AT2G39650	-2.03873	2.45e-06
AT2G40320	Arabidopsis thaliana unknown protein (AT2G40320) mRNA, complete cds [NM_129592]		AT2G40320					-2.61914	3.54e-16
AT2G40475	Arabidopsis thaliana unknown protein (AT2G40475) mRNA, complete cds [NM_129609]		AT2G40475			3.41906	4.89e-64	2.41671	1.07e-13
AT2G41150	Arabidopsis thaliana unknown protein (AT2G41150) mRNA, complete cds [NM_129680]		AT2G41150	-2.12776	1.47e-06
AT2G41150	Arabidopsis thaliana unknown protein (AT2G41150) mRNA, complete cds [NM_129680]		AT2G41150	-2.14951	1.35e-06
AT2G41230	Arabidopsis thaliana unknown protein (AT2G41230) mRNA, complete cds [NM_180017]		AT2G41230			2.0792	3.66e-23
AT2G41610	Arabidopsis thaliana unknown protein (AT2G41610) mRNA, complete cds [NM_129724]		AT2G41610					-2.79023	2.38e-15
AT2G41640	Arabidopsis thaliana unknown protein (AT2G41640) mRNA, complete cds [NM_129727]		AT2G41640	-3.62094	3.04e-08
AT2G41800	Arabidopsis thaliana unknown protein (AT2G41800) mRNA, complete cds [NM_129744]		AT2G41800			4.00066	2.35e-81
LSH10	Arabidopsis thaliana unknown protein (AT2G42610) mRNA, complete cds [NM_129822]		AT2G42610			-2.09731	1.08e-23
AT2G42760	Arabidopsis thaliana unknown protein (AT2G42760) mRNA, complete cds [NM_129837]		AT2G42760			-2.14997	2.91e-25
AT2G43445	Arabidopsis thaliana unknown protein (AT2G43445) mRNA, complete cds [NM_001084580]		AT2G43445			2.15968	1.5e-25
AT2G44230	Arabidopsis thaliana unknown protein (AT2G44230) mRNA, complete cds [NM_129987]		AT2G44230			-3.86443	2.26e-77
AT2G44500	Arabidopsis thaliana unknown protein (AT2G44500) mRNA, complete cds [NM_201959]		AT2G44500	-2.34512	6.89e-07	-2.69846	5.79e-42
AT2G45930	Arabidopsis thaliana unknown protein (AT2G45930) mRNA, complete cds [NM_130156]		AT2G45930			-2.21443	3.4e-27
AT2G47200	Arabidopsis thaliana unknown protein (AT2G47200) mRNA, complete cds [NM_130288]		AT2G47200			2.25487	2.06e-28
AT2G47950	Arabidopsis thaliana unknown protein (AT2G47950) mRNA, complete cds [NM_130362]		AT2G47950			-2.49917	7.73e-36	-8.91559	1.51e-81
AT3G04860	Arabidopsis thaliana unknown protein (AT3G04860) mRNA, complete cds [NM_111358]		AT3G04860					2.25531	9.87e-12
AT3G05320	Arabidopsis thaliana unknown protein (AT3G05320) mRNA, complete cds [NM_111405]		AT3G05320			-2.37778	3.93e-32	-3.38742	1.25e-25
AT3G05390	Arabidopsis thaliana unknown protein (AT3G05390) mRNA, complete cds [NM_111412]		AT3G05390					-2.13712	2.6e-10
AT3G06070	Arabidopsis thaliana unknown protein (AT3G06070) mRNA, complete cds [NM_111482]		AT3G06070			-2.22042	2.26e-27	-4.84867	9.95e-43
AT3G06890	Arabidopsis thaliana unknown protein (AT3G06890) mRNA, complete cds [NM_111569]		AT3G06890	-2.79867	1.33e-07
AT3G10120	Arabidopsis thaliana unknown protein (AT3G10120) mRNA, complete cds [NM_111847]		AT3G10120	2.44455	4.09e-07			-2.22292	2.42e-11
AT3G10320	Arabidopsis thaliana unknown protein (AT3G10320) mRNA, complete cds [NM_111867]		AT3G10320			3.34641	7.6e-62
AT3G10525	Arabidopsis thaliana unknown protein (AT3G10525) mRNA, complete cds [NM_111888]		AT3G10525			2.78325	1.36e-44
AT3G10930	Arabidopsis thaliana unknown protein (AT3G10930) mRNA, complete cds [NM_111930]		AT3G10930	-2.14703	1.7e-06			2.22973	2.01e-11
AT3G12510	Arabidopsis thaliana unknown protein (AT3G12510) mRNA, complete cds [NM_112086]		AT3G12510					-2.65804	1.16e-16
AT3G13950	Arabidopsis thaliana unknown protein (AT3G13950) mRNA, complete cds [NM_112249]		AT3G13950	3.31885	3.98e-08
AT3G14280	Arabidopsis thaliana unknown protein (AT3G14280) mRNA, complete cds [NM_112286]		AT3G14280			2.44982	2.45e-34
AT3G14560	Arabidopsis thaliana unknown protein (AT3G14560) mRNA, complete cds [NM_112316]		AT3G14560			2.42935	1.03e-33
MSL5	Arabidopsis thaliana unknown protein (AT3G14810) mRNA, complete cds [NM_112342]		AT3G14810					-2.11599	4.62e-10
AT3G14870	Arabidopsis thaliana unknown protein (AT3G14870) mRNA, complete cds [NM_001035619]		AT3G14870			-2.27381	5.43e-29
AT3G15760	Arabidopsis thaliana unknown protein (AT3G15760) mRNA, complete cds [NM_112446]		AT3G15760					2.13711	2.6e-10
AT3G15770	Arabidopsis thaliana unknown protein (AT3G15770) mRNA, complete cds [NM_001035628]		AT3G15770			-2.38128	3.09e-32
AT3G16330	Arabidopsis thaliana unknown protein (AT3G16330) mRNA, complete cds [NM_112504]		AT3G16330					-2.5941	7.15e-16
AT3G16670	Arabidopsis thaliana unknown protein (AT3G16670) mRNA, complete cds [NM_112540]		AT3G16670	2.81747	3.46e-07			3.70778	1.16e-24
AT3G18050	Arabidopsis thaliana unknown protein (AT3G18050) mRNA, complete cds [NM_112687]		AT3G18050					2.52019	5.73e-15
AT3G19200	Arabidopsis thaliana unknown protein (AT3G19200) mRNA, complete cds [NM_112807]		AT3G19200			-2.84127	2.17e-46
AT3G19240	Arabidopsis thaliana unknown protein (AT3G19240) mRNA, complete cds [NM_112811]		AT3G19240			-3.38304	1.4e-52
AT3G19550	Arabidopsis thaliana unknown protein (AT3G19550) mRNA, complete cds [NM_112844]		AT3G19550					-2.50114	9.8e-15
AT3G19680	Arabidopsis thaliana unknown protein (AT3G19680) mRNA, complete cds [NM_112858]		AT3G19680	-4.93146	4.12e-09	-3.14271	1.2e-55
AT3G19970	Arabidopsis thaliana unknown protein (AT3G19970) mRNA, complete cds [NM_112887]		AT3G19970	-2.36631	5.68e-07	-4.08552	7.5e-84
AT3G20340	Arabidopsis thaliana unknown protein (AT3G20340) mRNA, complete cds [NM_112925]		AT3G20340					-3.2229	1.26e-23
AT3G21320	Arabidopsis thaliana unknown protein (AT3G21320) mRNA, complete cds [NM_113027]		AT3G21320			-2.45611	1.56e-34	-3.04423	1.96e-21
AT3G21710	Arabidopsis thaliana unknown protein (AT3G21710) mRNA, complete cds [NM_113066]		AT3G21710					-2.16439	5.76e-09
AT3G22415	Arabidopsis thaliana unknown protein (AT3G22415) mRNA, complete cds [NM_202624]		AT3G22415					-3.2604	4.43e-24
AT3G23090	Arabidopsis thaliana unknown protein (AT3G23090) mRNA, complete cds [NM_113210]		AT3G23090					-2.32149	1.58e-12
AT3G23180	Arabidopsis thaliana unknown protein (AT3G23180) mRNA, complete cds [NM_113219]		AT3G23180			2.79537	1.4e-37
AT3G25400	Arabidopsis thaliana unknown protein (AT3G25400) mRNA, complete cds [NM_113436]		AT3G25400	-2.23281	1.64e-06
AT3G25870	Arabidopsis thaliana unknown protein (AT3G25870) mRNA, complete cds [NM_113490]		AT3G25870					-2.33978	9.4e-13
AT3G27210	Arabidopsis thaliana unknown protein (AT3G27210) mRNA, complete cds [NM_113635]		AT3G27210	-2.51285	3.49e-07
AT3G27630	Arabidopsis thaliana unknown protein (AT3G27630) mRNA, complete cds [NM_113679]		AT3G27630	6.82904	2.4e-09	10.1654	1.3e-227	4.87904	4.58e-43
AT3G28270	Arabidopsis thaliana unknown protein (AT3G28270) mRNA, complete cds [NM_113746]		AT3G28270			2.20431	6.85e-27
AT3G29034	Arabidopsis thaliana unknown protein (AT3G29034) mRNA, complete cds [NM_180315]		AT3G29034					-2.73127	1.47e-17
AT3G44450	Arabidopsis thaliana unknown protein (AT3G44450) mRNA, complete cds [NM_114313]		AT3G44450			2.46501	8.38e-35
AT3G45160	Arabidopsis thaliana unknown protein (AT3G45160) mRNA, complete cds [NM_114385]		AT3G45160					-2.22669	2.18e-11
AT3G47295	Arabidopsis thaliana unknown protein (AT3G47295) mRNA, complete cds [NM_114597]		AT3G47295					2.08187	1.18e-09
AT3G48550	Arabidopsis thaliana unknown protein (AT3G48550) mRNA, complete cds [NM_114713]		AT3G48550					2.37243	3.76e-13
LSU3	Arabidopsis thaliana unknown protein (AT3G49570) mRNA, complete cds [NM_114817]		AT3G49570					-2.14744	1.94e-10
AT3G50800	Arabidopsis thaliana unknown protein (AT3G50800) mRNA, complete cds [NM_114940]		AT3G50800					2.41959	9.91e-14
AT3G50910	Arabidopsis thaliana unknown protein (AT3G50910) mRNA, complete cds [NM_114951]		AT3G50910					-2.54331	3.01e-15
AT3G51400	Arabidopsis thaliana unknown protein (AT3G51400) mRNA, complete cds [NM_114999]		AT3G51400	2.51403	3.46e-07
AT3G52480	Arabidopsis thaliana unknown protein (AT3G52480) mRNA, complete cds [NM_115108]		AT3G52480	2.11922	2.29e-06	2.10867	4.95e-24
AT3G52740	Arabidopsis thaliana unknown protein (AT3G52740) mRNA, complete cds [NM_115134]		AT3G52740			2.03694	6.5e-22
AT3G54000	Arabidopsis thaliana unknown protein (AT3G54000) mRNA, complete cds [NM_202700]		AT3G54000	-3.17396	6.87e-08	-3.89205	3.51e-78
AT3G54260	Arabidopsis thaliana unknown protein (AT3G54260) mRNA, complete cds [NM_115286]		AT3G54260					-2.603	5.58e-16
AT3G55240	Arabidopsis thaliana unknown protein (AT3G55240) mRNA, complete cds [NM_115382]		AT3G55240					2.26046	8.57e-12
AT3G55720	Arabidopsis thaliana unknown protein (AT3G55720) mRNA, complete cds [NM_115430]		AT3G55720					-3.18017	4.18e-23
AT3G55840	Arabidopsis thaliana unknown protein (AT3G55840) mRNA, complete cds [NM_115442]		AT3G55840	-3.35429	4.13e-08	-2.50908	3.85e-36
AT3G55910	Arabidopsis thaliana unknown protein (AT3G55910) mRNA, complete cds [NM_115449]		AT3G55910					-2.48654	1.48e-14
AT3G56260	Arabidopsis thaliana unknown protein (AT3G56260) mRNA, complete cds [NM_115484]		AT3G56260			2.3026	7.32e-30
AT3G57950	Arabidopsis thaliana unknown protein (AT3G57950) mRNA, complete cds [NM_115657]		AT3G57950			2.13217	1.01e-20
AT3G59310	Arabidopsis thaliana unknown protein (AT3G59310) mRNA, complete cds [NM_202729]		AT3G59310			-2.18293	3.01e-26
AT3G59620	Arabidopsis thaliana unknown protein (AT3G59620) mRNA, complete cds [NM_115824]		AT3G59620					-2.05934	2.16e-09
ARGOS	Arabidopsis thaliana unknown protein (AT3G59900) mRNA, complete cds [NM_115853]		AT3G59900					-3.27294	3.1e-24
AT3G61930	Arabidopsis thaliana unknown protein (AT3G61930) mRNA, complete cds [NM_116058]		AT3G61930			2.51158	3.25e-36
AT3G63050	Arabidopsis thaliana unknown protein (AT3G63050) mRNA, complete cds [NM_116170]		AT3G63050					-2.16699	1.15e-10
AT4G01360	Arabidopsis thaliana unknown protein (AT4G01360) mRNA, complete cds [NM_116366]		AT4G01360	-4.03973	1.25e-08	-2.90143	3.01e-48
AT4G01670	Arabidopsis thaliana unknown protein (AT4G01670) mRNA, complete cds [NM_116397]		AT4G01670					2.12147	4e-10
AT4G02830	Arabidopsis thaliana unknown protein (AT4G02830) mRNA, complete cds [NM_116517]		AT4G02830					-2.06448	1.89e-09
AT4G03420	Arabidopsis thaliana unknown protein (AT4G03420) mRNA, complete cds [NM_116580]		AT4G03420			2.00475	5.66e-21
AT4G12000	Arabidopsis thaliana unknown protein (AT4G12000) mRNA, complete cds [NM_117270]		AT4G12000					-4.60901	4.89e-40
AT4G12005	Arabidopsis thaliana unknown protein (AT4G12005) mRNA, complete cds [NM_179032]		AT4G12005					-4.2653	4.11e-36
AT4G12450	Arabidopsis thaliana unknown protein (AT4G12450) mRNA, complete cds [NM_117315]		AT4G12450					-2.3508	6.84e-13
AT4G12970	Arabidopsis thaliana unknown protein (AT4G12970) mRNA, complete cds [NM_117366]		AT4G12970					2.53323	3.98e-15
AT4G16447	Arabidopsis thaliana unknown protein (AT4G16447) mRNA, complete cds [NM_117742]		AT4G16447			2.63607	4.72e-40
AT4G17970	Arabidopsis thaliana unknown protein (AT4G17970) mRNA, complete cds [NM_117907]		AT4G17970	-2.2881	1.03e-06	-3.17923	9.42e-57
AT4G18425	Arabidopsis thaliana unknown protein (AT4G18425) mRNA, complete cds [NM_117955]		AT4G18425			2.52021	1.76e-36
AT4G21445	Arabidopsis thaliana unknown protein (AT4G21445) mRNA, complete cds [NM_148367]		AT4G21445					2.2899	3.77e-12
AT4G21780	Arabidopsis thaliana unknown protein (AT4G21780) mRNA, complete cds [NM_118298]		AT4G21780					-3.5795	6.06e-28
AT4G21920	Arabidopsis thaliana unknown protein (AT4G21920) mRNA, complete cds [NM_118313]		AT4G21920					-2.04032	3.63e-09
AT4G22980	Arabidopsis thaliana unknown protein (AT4G22980) mRNA, complete cds [NM_118427]		AT4G22980			-2.34521	3.78e-31
AT4G23493	Arabidopsis thaliana unknown protein (AT4G23493) mRNA, complete cds [NM_118479]		AT4G23493					-2.06237	2e-09
AT4G23530	Arabidopsis thaliana unknown protein (AT4G23530) mRNA, complete cds [NM_118484]		AT4G23530			2.05144	2.45e-22
AT4G23610	Arabidopsis thaliana unknown protein (AT4G23610) mRNA, complete cds [NM_118492]		AT4G23610	2.25547	8.49e-07			2.15264	1.69e-10
AT4G23880	Arabidopsis thaliana unknown protein (AT4G23880) mRNA, complete cds [NM_118519]		AT4G23880			2.28731	2.14e-29
AT4G24110	Arabidopsis thaliana unknown protein (AT4G24110) mRNA, complete cds [NM_118543]		AT4G24110	-2.07701	1.99e-06
AT4G24370	Arabidopsis thaliana unknown protein (AT4G24370) mRNA, complete cds [NM_118570]		AT4G24370	-2.09984	2.32e-06
AT4G24700	Arabidopsis thaliana unknown protein (AT4G24700) mRNA, complete cds [NM_118603]		AT4G24700			2.00543	5.41e-21
AT4G26490	Arabidopsis thaliana unknown protein (AT4G26490) mRNA, complete cds [NM_118782]		AT4G26490					-2.16222	1.3e-10
AT4G26950	Arabidopsis thaliana unknown protein (AT4G26950) mRNA, complete cds [NM_118829]		AT4G26950			3.41696	5.6e-64
AT4G27350	Arabidopsis thaliana unknown protein (AT4G27350) mRNA, complete cds [NM_118869]		AT4G27350			-2.13723	6.97e-25	-2.45143	4.02e-14
AT4G27435	Arabidopsis thaliana unknown protein (AT4G27435) mRNA, complete cds [NM_118878]		AT4G27435					-2.22931	2.03e-11
AT4G27657	Arabidopsis thaliana unknown protein (AT4G27657) mRNA, complete cds [NM_118904]		AT4G27657					2.27534	5.66e-12
AT4G27720	Arabidopsis thaliana unknown protein (AT4G27720) mRNA, complete cds [NM_118911]		AT4G27720			-2.0495	2.79e-22
AT4G28085	Arabidopsis thaliana unknown protein (AT4G28085) mRNA, complete cds [NM_118948]		AT4G28085			-2.06242	1.15e-22	-2.61801	3.65e-16
AT4G28290	Arabidopsis thaliana unknown protein (AT4G28290) mRNA, complete cds [NM_118969]		AT4G28290					-4.94198	1.02e-43
AT4G29110	Arabidopsis thaliana unknown protein (AT4G29110) mRNA, complete cds [NM_119055]		AT4G29110			3.66234	2.3e-71
AT4G29440	Arabidopsis thaliana unknown protein (AT4G29440) mRNA, complete cds [NM_001036671]		AT4G29440			-2.01522	2.81e-21
AT4G29770	Arabidopsis thaliana unknown protein (AT4G29770) mRNA, complete cds [NM_119123]		AT4G29770					-3.36851	2.08e-25
AT4G30390	Arabidopsis thaliana unknown protein (AT4G30390) mRNA, complete cds [NM_119185]		AT4G30390	-2.34442	9.31e-07
AT4G32350	Arabidopsis thaliana unknown protein (AT4G32350) mRNA, complete cds [NM_119387]		AT4G32350					-2.29671	3.11e-12
AT4G32480	Arabidopsis thaliana unknown protein (AT4G32480) mRNA, complete cds [NM_119400]		AT4G32480			-4.10995	1.47e-84
AT4G33560	Arabidopsis thaliana unknown protein (AT4G33560) mRNA, complete cds [NM_119511]		AT4G33560			2.11434	3.37e-24	-2.95309	2.58e-20
AT4G34320	Arabidopsis thaliana unknown protein (AT4G34320) mRNA, complete cds [NM_119597]		AT4G34320			2.23789	2.29e-23
AT4G34630	Arabidopsis thaliana unknown protein (AT4G34630) mRNA, complete cds [NM_119629]		AT4G34630			2.2799	3.54e-29	2.01205	7.77e-09
AT4G35110	Arabidopsis thaliana unknown protein (AT4G35110) mRNA, complete cds [NM_001125647]		AT4G35110					-2.00244	1e-08
AT4G35730	Arabidopsis thaliana unknown protein (AT4G35730) mRNA, complete cds [NM_119739]		AT4G35730			-2.15808	1.67e-25
AT4G36820	Arabidopsis thaliana unknown protein (AT4G36820) mRNA, complete cds [NM_119846]		AT4G36820					-2.21764	2.81e-11
AT4G37290	Arabidopsis thaliana unknown protein (AT4G37290) mRNA, complete cds [NM_119892]		AT4G37290					2.19914	4.69e-11
AT5G01100	Arabidopsis thaliana unknown protein (AT5G01100) mRNA, complete cds [NM_120188]		AT5G01100			-2.65083	1.69e-40	-2.10336	6.53e-10
AT5G01360	Arabidopsis thaliana unknown protein (AT5G01360) mRNA, complete cds [NM_120214]		AT5G01360					-3.36001	3.51e-21
AT5G01790	Arabidopsis thaliana unknown protein (AT5G01790) mRNA, complete cds [NM_120257]		AT5G01790					2.04882	2.89e-09
AT5G02020	Arabidopsis thaliana unknown protein (AT5G02020) mRNA, complete cds [NM_180421]		AT5G02020			2.77941	1.78e-44	2.26399	7.79e-12
AT5G02580	Arabidopsis thaliana unknown protein (AT5G02580) mRNA, complete cds [NM_202993]		AT5G02580			2.17682	4.6e-26
AT5G02940	Arabidopsis thaliana unknown protein (AT5G02940) mRNA, complete cds [NM_120372]		AT5G02940			-2.25042	2.81e-28
AT5G03230	Arabidopsis thaliana unknown protein (AT5G03230) mRNA, complete cds [NM_120401]		AT5G03230					2.38225	2.83e-13
AT5G03270	Arabidopsis thaliana unknown protein (AT5G03270) mRNA, complete cds [NM_120405]		AT5G03270			-2.10604	5.91e-24
AT5G03890	Arabidopsis thaliana unknown protein (AT5G03890) mRNA, complete cds [NM_120470]		AT5G03890	2.02199	1.04e-05
AT5G04480	Arabidopsis thaliana unknown protein (AT5G04480) mRNA, complete cds [NM_120530]		AT5G04480					-2.02275	5.89e-09
AT5G05220	Arabidopsis thaliana unknown protein (AT5G05220) mRNA, complete cds [NM_120604]		AT5G05220			-2.39751	9.81e-33
AT5G05440	Arabidopsis thaliana unknown protein (AT5G05440) mRNA, complete cds [NM_120626]		AT5G05440			-2.96013	4.63e-50	-4.95257	7.89e-44
AT5G06230	Arabidopsis thaliana unknown protein (AT5G06230) mRNA, complete cds [NM_120705]		AT5G06230					-2.01208	7.77e-09
AT5G06270	Arabidopsis thaliana unknown protein (AT5G06270) mRNA, complete cds [NM_120710]		AT5G06270					2.1551	1.59e-10
AT5G06790	Arabidopsis thaliana unknown protein (AT5G06790) mRNA, complete cds [NM_120762]		AT5G06790			2.09707	1.09e-23
AT5G06980	Arabidopsis thaliana unknown protein (AT5G06980) mRNA, complete cds [NM_120780]		AT5G06980					-2.33446	1.09e-12
AT5G08150	Arabidopsis thaliana unknown protein (AT5G08150) mRNA, complete cds [NM_120898]		AT5G08150			-2.78757	1e-44
AT5G10750	Arabidopsis thaliana unknown protein (AT5G10750) mRNA, complete cds [NM_121113]		AT5G10750	-2.08788	1.88e-06
AT5G11420	Arabidopsis thaliana unknown protein (AT5G11420) mRNA, complete cds [NM_121180]		AT5G11420					3.03768	2.36e-21
AT5G12010	Arabidopsis thaliana unknown protein (AT5G12010) mRNA, complete cds [NM_121239]		AT5G12010					-4.4775	1.49e-38
AT5G12050	Arabidopsis thaliana unknown protein (AT5G12050) mRNA, complete cds [NM_121243]		AT5G12050					-2.40025	1.71e-13
AT5G12340	Arabidopsis thaliana unknown protein (AT5G12340) mRNA, complete cds [NM_121272]		AT5G12340			-4.79026	9.1e-104	-3.61631	2.16e-28
AT5G13210	Arabidopsis thaliana unknown protein (AT5G13210) mRNA, complete cds [NM_121324]		AT5G13210					-2.84477	5.57e-19
AT5G14730	Arabidopsis thaliana unknown protein (AT5G14730) mRNA, complete cds [NM_121477]		AT5G14730			-2.17817	4.2e-26	-2.75676	7.03e-18
AT5G15120	Arabidopsis thaliana unknown protein (AT5G15120) mRNA, complete cds [NM_121516]		AT5G15120					-3.16746	5.98e-23
AT5G15190	Arabidopsis thaliana unknown protein (AT5G15190) mRNA, complete cds [NM_180492]		AT5G15190	-2.15595	6.13e-06
AT5G16030	Arabidopsis thaliana unknown protein (AT5G16030) mRNA, complete cds [NM_001036812]		AT5G16030					3.07008	9.52e-22
AT5G17350	Arabidopsis thaliana unknown protein (AT5G17350) mRNA, complete cds [NM_121741]		AT5G17350	-2.45632	6.4e-07
AT5G18065	Arabidopsis thaliana unknown protein (AT5G18065) mRNA, complete cds [NM_147867]		AT5G18065					-2.25156	1.09e-11
AT5G19875	Arabidopsis thaliana unknown protein (AT5G19875) mRNA, complete cds [NM_121994]		AT5G19875					-2.25606	9.68e-12
AT5G20670	Arabidopsis thaliana unknown protein (AT5G20670) mRNA, complete cds [NM_122074]		AT5G20670	2.10291	1.67e-06
AT5G21940	Arabidopsis thaliana unknown protein (AT5G21940) mRNA, complete cds [NM_147877]		AT5G21940	2.65721	2.07e-07
AT5G22190	Arabidopsis thaliana unknown protein (AT5G22190) mRNA, complete cds [NM_147900]		AT5G22190					-2.02084	6.18e-09
AT5G22545	Arabidopsis thaliana unknown protein (AT5G22545) mRNA, complete cds [NM_147904]		AT5G22545			-2.46435	8.77e-35
AT5G22930	Arabidopsis thaliana unknown protein (AT5G22930) mRNA, complete cds [NM_122199]		AT5G22930	2.04114	2.36e-06
AT5G23410	Arabidopsis thaliana unknown protein (AT5G23410) mRNA, complete cds [NM_122248]		AT5G23410			2.11671	2.86e-24
AT5G23510	Arabidopsis thaliana unknown protein (AT5G23510) mRNA, complete cds [NM_122258]		AT5G23510			-2.22476	1.66e-27
LSU4	Arabidopsis thaliana unknown protein (AT5G24655) mRNA, complete cds [NM_122374]		AT5G24655			2.03671	6.59e-22
LSU2	Arabidopsis thaliana unknown protein (AT5G24660) mRNA, complete cds [NM_122375]		AT5G24660			2.32568	1.48e-30
AT5G25460	Arabidopsis thaliana unknown protein (AT5G25460) mRNA, complete cds [NM_122456]		AT5G25460					2.49833	1.06e-14
AT5G25840	Arabidopsis thaliana unknown protein (AT5G25840) mRNA, complete cds [NM_122485]		AT5G25840			2.63749	4.32e-40
AT5G28610	Arabidopsis thaliana unknown protein (AT5G28610) mRNA, complete cds [NM_122744]		AT5G28610					-2.67093	8.04e-17
AT5G35320	Arabidopsis thaliana unknown protein (AT5G35320) mRNA, complete cds [NM_122923]		AT5G35320					-2.71164	2.53e-17
AT5G35480	Arabidopsis thaliana unknown protein (AT5G35480) mRNA, complete cds [NM_122939]		AT5G35480			3.01359	1.04e-51
AT5G35490	Arabidopsis thaliana unknown protein (AT5G35490) mRNA, complete cds [NM_122940]		AT5G35490					2.40617	1.45e-13
AT5G36920	Arabidopsis thaliana unknown protein (AT5G36920) mRNA, complete cds [NM_123050]		AT5G36920			-2.27209	6.12e-29	-2.00507	9.37e-09
AT5G36925	Arabidopsis thaliana unknown protein (AT5G36925) mRNA, complete cds [NM_180586]		AT5G36925			-2.95973	4.74e-50	-2.04335	3.35e-09
AT5G38700	Arabidopsis thaliana unknown protein (AT5G38700) mRNA, complete cds [NM_123231]		AT5G38700	-3.21226	4.4e-08	-4.54664	5.27e-97
AT5G39520	Arabidopsis thaliana unknown protein (AT5G39520) mRNA, complete cds [NM_123314]		AT5G39520	-3.44139	3.49e-08	2.28052	3.4e-29
AT5G39890	Arabidopsis thaliana unknown protein (AT5G39890) mRNA, complete cds [NM_123352]		AT5G39890					-2.30722	2.35e-12
AT5G40460	Arabidopsis thaliana unknown protein (AT5G40460) mRNA, complete cds [NM_123410]		AT5G40460	-2.07076	2.24e-06	-2.73394	4.58e-43
AT5G40690	Arabidopsis thaliana unknown protein (AT5G40690) mRNA, complete cds [NM_123434]		AT5G40690			3.50501	1.19e-66
AT5G41050	Arabidopsis thaliana unknown protein (AT5G41050) mRNA, complete cds [NM_123470]		AT5G41050					2.02675	5.29e-09
AT5G41100	Arabidopsis thaliana unknown protein (AT5G41100) mRNA, complete cds [NM_180781]		AT5G41100			-2.08734	2.13e-23
AT5G41100	Arabidopsis thaliana unknown protein (AT5G41100) mRNA, complete cds [NM_180781]		AT5G41100			-2.21769	2.73e-27
AT5G42570	Arabidopsis thaliana unknown protein (AT5G42570) mRNA, complete cds [NM_123621]		AT5G42570					-2.47775	3.82e-12
AT5G43180	Arabidopsis thaliana unknown protein (AT5G43180) mRNA, complete cds [NM_123684]		AT5G43180					-2.36275	4.92e-13
AT5G44005	Arabidopsis thaliana unknown protein (AT5G44005) mRNA, complete cds [NM_203152]		AT5G44005			2.3286	1.21e-30
AT5G45630	Arabidopsis thaliana unknown protein (AT5G45630) mRNA, complete cds [NM_123931]		AT5G45630					2.73344	1.39e-17
AT5G47635	Arabidopsis thaliana unknown protein (AT5G47635) mRNA, complete cds [NM_124137]		AT5G47635					-2.12364	3.77e-10
AT5G47740	Arabidopsis thaliana unknown protein (AT5G47740) mRNA, complete cds [NM_124148]		AT5G47740					-2.39337	2.08e-13
AT5G47830	Arabidopsis thaliana unknown protein (AT5G47830) mRNA, complete cds [NM_203173]		AT5G47830					-2.02142	6.09e-09
XRI1	Arabidopsis thaliana unknown protein (AT5G48720) mRNA, complete cds [NM_124249]		AT5G48720					2.17537	9.09e-11
AT5G49100	Arabidopsis thaliana unknown protein (AT5G49100) mRNA, complete cds [NM_124287]		AT5G49100					2.18913	6.17e-11
AT5G49170	Arabidopsis thaliana unknown protein (AT5G49170) mRNA, complete cds [NM_124294]		AT5G49170					2.29516	3.25e-12
AT5G50335	Arabidopsis thaliana unknown protein (AT5G50335) mRNA, complete cds [NM_124414]		AT5G50335					2.65507	1.26e-16
AT5G50360	Arabidopsis thaliana unknown protein (AT5G50360) mRNA, complete cds [NM_124417]		AT5G50360			3.10702	1.49e-54
AT5G50740	Arabidopsis thaliana unknown protein (AT5G50740) mRNA, complete cds [NM_001085273]		AT5G50740					2.09206	8.9e-10
AT5G52410	Arabidopsis thaliana unknown protein (AT5G52410) mRNA, complete cds [NM_203198]		AT5G52410					-2.48571	1.51e-14
AT5G52900	Arabidopsis thaliana unknown protein (AT5G52900) mRNA, complete cds [NM_124668]		AT5G52900	4.98771	5.26e-09	2.80712	2.49e-45	-2.56329	1.7e-15
AT5G53710	Arabidopsis thaliana unknown protein (AT5G53710) mRNA, complete cds [NM_124750]		AT5G53710	2.01401	1.98e-05	2.30118	8.07e-30
AT5G54145	Arabidopsis thaliana unknown protein (AT5G54145) mRNA, complete cds [NM_148129]		AT5G54145	2.99546	1.24e-07			-2.06913	1.67e-09
AT5G54170	Arabidopsis thaliana unknown protein (AT5G54170) mRNA, complete cds [NM_124797]		AT5G54170			-2.52853	9.48e-31
AT5G54300	Arabidopsis thaliana unknown protein (AT5G54300) mRNA, complete cds [NM_124810]		AT5G54300					-5.19345	1.84e-46
AT5G54585	Arabidopsis thaliana unknown protein (AT5G54585) mRNA, complete cds [NM_148130]		AT5G54585	2.33061	6.66e-07	2.29497	1.24e-29
AT5G55620	Arabidopsis thaliana unknown protein (AT5G55620) mRNA, complete cds [NM_124944]		AT5G55620					2.84298	5.86e-19
OXS3	Arabidopsis thaliana unknown protein (AT5G56550) mRNA, complete cds [NM_125038]		AT5G56550	2.99367	7.55e-08
AT5G57340	Arabidopsis thaliana unknown protein (AT5G57340) mRNA, complete cds [NM_203222]		AT5G57340					2.16445	1.23e-10
AT5G57887	Arabidopsis thaliana unknown protein (AT5G57887) mRNA, complete cds [NM_148147]		AT5G57887					-2.12993	3.16e-10
AT5G58630	Arabidopsis thaliana unknown protein (AT5G58630) mRNA, complete cds [NM_125250]		AT5G58630			-2.12339	1.81e-24
AT5G59080	Arabidopsis thaliana unknown protein (AT5G59080) mRNA, complete cds [NM_125298]		AT5G59080					-3.04673	1.84e-21
AT5G59305	Arabidopsis thaliana unknown protein (AT5G59305) mRNA, complete cds [NM_125321]		AT5G59305					-3.37471	1.75e-25
AT5G60680	Arabidopsis thaliana unknown protein (AT5G60680) mRNA, complete cds [NM_125461]		AT5G60680	2.26403	8.95e-07
AT5G62280	Arabidopsis thaliana unknown protein (AT5G62280) mRNA, complete cds [NM_125622]		AT5G62280	2.18898	1.37e-06			-3.17863	4.35e-23
AT5G62900	Arabidopsis thaliana unknown protein (AT5G62900) mRNA, complete cds [NM_125684]		AT5G62900			2.09799	1.03e-23
AT5G64450	Arabidopsis thaliana unknown protein (AT5G64450) mRNA, complete cds [NM_125841]		AT5G64450					-2.23773	1.61e-11
AT5G64510	Arabidopsis thaliana unknown protein (AT5G64510) mRNA, complete cds [NM_125847]		AT5G64510					-3.42857	4.01e-26
AT5G64770	Arabidopsis thaliana unknown protein (AT5G64770) mRNA, complete cds [NM_125873]		AT5G64770					2.58868	8.36e-16
AT5G64850	Arabidopsis thaliana unknown protein (AT5G64850) mRNA, complete cds [NM_125883]		AT5G64850			-2.32908	1.17e-30
AT5G64910	Arabidopsis thaliana unknown protein (AT5G64910) mRNA, complete cds [NM_125890]		AT5G64910					-2.61801	1.4e-13
AT5G66170	Arabidopsis thaliana unknown protein (AT5G66170) mRNA, complete cds [NM_126015]		AT5G66170					-2.15983	1.39e-10
AT5G66580	Arabidopsis thaliana unknown protein (AT5G66580) mRNA, complete cds [NM_126056]		AT5G66580	2.49792	4.5e-07
AT5G66815	Arabidopsis thaliana unknown protein (AT5G66815) mRNA, complete cds [NM_126080]		AT5G66815			-2.76037	6.88e-44
AT5G67210	Arabidopsis thaliana unknown protein (AT5G67210) mRNA, complete cds [NM_126121]		AT5G67210					-2.50527	8.73e-15
AT5G67390	Arabidopsis thaliana unknown protein (AT5G67390) mRNA, complete cds [NM_126139]		AT5G67390			2.17445	5.42e-26
AT1G16880	Arabidopsis thaliana uridylyltransferase-related (AT1G16880) mRNA, complete cds [NM_202118]		AT1G16880			2.28418	2.65e-29
AT1G16820	Arabidopsis thaliana vacuolar ATP synthase catalytic subunit-related / V-ATPase-related / vacuolar proton pump-related (AT1G16820) mRNA, complete cds [NM_101543]		AT1G16820			-2.38888	1.81e-32
AT1G30900	Arabidopsis thaliana vacuolar sorting receptor, putative (AT1G30900) mRNA, complete cds [NM_102827]		AT1G30900	2.41034	5.08e-07
AT5G01760	Arabidopsis thaliana VHS domain-containing protein / GAT domain-containing protein (AT5G01760) mRNA, complete cds [NM_120254]		AT5G01760			-2.30875	4.8e-30	-2.2499	1.14e-11
AT4G20000	Arabidopsis thaliana VQ motif-containing protein (AT4G20000) mRNA, complete cds [NM_118119]		AT4G20000	2.4025	4.83e-07
AT4G37710	Arabidopsis thaliana VQ motif-containing protein (AT4G37710) mRNA, complete cds [NM_119933]		AT4G37710					-3.87237	1.76e-31
VSP1	Arabidopsis thaliana VSP1 (VEGETATIVE STORAGE PROTEIN 1); acid phosphatase (VSP1) mRNA, complete cds [NM_122387]		AT5G24780	4.77864	2.05e-08
WAK2	Arabidopsis thaliana WAK2 (wall-associated kinase 2); protein serine/threonine kinase (WAK2) mRNA, complete cds [NM_101979]		AT1G21270	2.28716	1.03e-06
WAK3	Arabidopsis thaliana WAK3 (WALL ASSOCIATED KINASE 3); kinase/ protein serine/threonine kinase (WAK3) mRNA, complete cds [NM_101977]		AT1G21240	2.63294	2.21e-07
AT4G10270	Arabidopsis thaliana wound-responsive family protein (AT4G10270) mRNA, complete cds [NM_117095]		AT4G10270					-3.87326	1.74e-31
AT4G10265	Arabidopsis thaliana wound-responsive protein, putative (AT4G10265) mRNA, complete cds [NM_179024]		AT4G10265					-4.60086	5.98e-40
AT4G28240	Arabidopsis thaliana wound-responsive protein-related (AT4G28240) mRNA, complete cds [NM_118964]		AT4G28240	4.03246	1.26e-08			-3.46576	3.04e-22
AT2G44745	Arabidopsis thaliana WRKY family transcription factor (AT2G44745) mRNA, complete cds [NM_130039]		AT2G44745					-2.02614	5.38e-09
WRKY22	Arabidopsis thaliana WRKY22 (WRKY DNA-binding protein 22); transcription factor (WRKY22) mRNA, complete cds [NM_116355]		AT4G01250	-2.89216	1.43e-07	-2.41881	2.18e-33
WRKY28	Arabidopsis thaliana WRKY28 (WRKY DNA-binding protein 28); transcription factor (WRKY28) mRNA, complete cds [NM_117927]		AT4G18170					-2.77855	3.77e-18
WRKY29	Arabidopsis thaliana WRKY29 (WRKY DNA-binding protein 29); transcription factor (WRKY29) mRNA, complete cds [NM_118486]		AT4G23550					-2.08853	9.79e-10
WRKY45	Arabidopsis thaliana WRKY45 (WRKY DNA-binding protein 45); transcription factor (WRKY45) mRNA, complete cds [NM_111063]		AT3G01970					-2.0017	1.02e-08
WRKY48	Arabidopsis thaliana WRKY48 (WRKY DNA-binding protein 48); transcription factor (WRKY48) mRNA, complete cds [NM_124329]		AT5G49520			-2.04627	3.47e-22	-2.21363	3.13e-11
WRKY50	Arabidopsis thaliana WRKY50 (WRKY DNA-binding protein 50); transcription factor (WRKY50) mRNA, complete cds [NM_122518]		AT5G26170	2.35454	6.16e-07	2.01408	3.03e-21
WRKY51	Arabidopsis thaliana WRKY51 (WRKY DNA-binding protein 51); transcription factor (WRKY51) mRNA, complete cds [NM_125877]		AT5G64810	2.35291	3.12e-06
WRKY54	Arabidopsis thaliana WRKY54 (WRKY DNA-binding protein 54); transcription factor (WRKY54) mRNA, complete cds [NM_129637]		AT2G40750					2.38688	2.49e-13
WRKY58	Arabidopsis thaliana WRKY58 (WRKY DNA-binding protein 58); transcription factor (WRKY58) mRNA, complete cds [NM_110973]		AT3G01080	2.22493	9.69e-07
WRKY75	Arabidopsis thaliana WRKY75 (WRKY DNA-BINDING PROTEIN 75); transcription factor (WRKY75) mRNA, complete cds [NM_121311]		AT5G13080			2.50804	4.12e-36
AT3G10960	Arabidopsis thaliana xanthine/uracil permease family protein (AT3G10960) mRNA, complete cds [NM_111933]		AT3G10960			2.13419	8.57e-25	-2.29719	3.08e-12
XERICO	Arabidopsis thaliana XERICO; protein binding / zinc ion binding (XERICO) mRNA, complete cds [NM_201687]		AT2G04240	2.50095	3.98e-07	2.08575	2.36e-23
XLG2	Arabidopsis thaliana XLG2 (EXTRA-LARGE GTP-BINDING PROTEIN 2); signal transducer (XLG2) mRNA, complete cds [NM_119604]		AT4G34390			-2.35418	2.03e-31
XTH33	Arabidopsis thaliana XTH33 (xyloglucan:xyloglucosyl transferase 33); hydrolase, acting on glycosyl bonds (XTH33) mRNA, complete cds [NM_100930]		AT1G10550					-2.11192	5.17e-10
XTR3	Arabidopsis thaliana XTR3 (XYLOGLUCAN ENDOTRANSGLYCOSYLASE 3); hydrolase, acting on glycosyl bonds (XTR3) mRNA, complete cds [NM_125136]		AT5G57550			-2.93208	3.43e-49	-2.28404	4.46e-12
XTR4	Arabidopsis thaliana XTR4 (XYLOGLUCAN ENDOTRANSGLYCOSYLASE 4); hydrolase, acting on glycosyl bonds (XTR4) mRNA, complete cds [NM_102950]		AT1G32170					-2.16395	1.25e-10
XTR6	Arabidopsis thaliana XTR6 (XYLOGLUCAN ENDOTRANSGLYCOSYLASE 6); hydrolase, acting on glycosyl bonds (XTR6) mRNA, complete cds [NM_118713]		AT4G25810	-2.19878	1.48e-06	-2.02676	1.29e-21	-2.7325	1.42e-17
AT3G55890	Arabidopsis thaliana yippee family protein (AT3G55890) mRNA, complete cds [NM_115447]		AT3G55890			2.06271	1.14e-22
YSL7	Arabidopsis thaliana YSL7 (YELLOW STRIPE LIKE 7); oligopeptide transporter (YSL7) mRNA, complete cds [NM_105247]		AT1G65730					-2.70943	2.69e-17
YUC6	Arabidopsis thaliana YUC6 (YUCCA6); monooxygenase (YUC6) mRNA, complete cds [NM_122473]		AT5G25620			2.0399	5.32e-22
ZFP5	Arabidopsis thaliana ZFP5 (ZINC FINGER PROTEIN 5); nucleic acid binding / transcription factor/ zinc ion binding (ZFP5) mRNA, complete cds [NM_100922]		AT1G10480					-2.70698	2.87e-17
ZFP8	Arabidopsis thaliana ZFP8 (ZINC FINGER PROTEIN 8); nucleic acid binding / transcription factor/ zinc ion binding (ZFP8) mRNA, complete cds [NM_129758]		AT2G41940			2.32776	1.28e-30
AT2G36320	Arabidopsis thaliana zinc finger (AN1-like) family protein (AT2G36320) mRNA, complete cds [NM_129189]		AT2G36320					-2.57371	4e-13
AT1G25440	Arabidopsis thaliana zinc finger (B-box type) family protein (AT1G25440) mRNA, complete cds [NM_102355]		AT1G25440	3.80045	1.69e-08	3.90484	1.52e-78
AT1G28050	Arabidopsis thaliana zinc finger (B-box type) family protein (AT1G28050) mRNA, complete cds [NM_102570]		AT1G28050					-2.31244	1.83e-10
AT1G49130	Arabidopsis thaliana zinc finger (B-box type) family protein (AT1G49130) mRNA, complete cds [NM_001036083]		AT1G49130					2.25166	1.09e-11
AT1G73870	Arabidopsis thaliana zinc finger (B-box type) family protein (AT1G73870) mRNA, complete cds [NM_106047]		AT1G73870					2.11785	4.41e-10
AT4G39070	Arabidopsis thaliana zinc finger (B-box type) family protein (AT4G39070) mRNA, complete cds [NM_120067]		AT4G39070			2.91475	1.17e-48
AT2G28710	Arabidopsis thaliana zinc finger (C2H2 type) family protein (AT2G28710) mRNA, complete cds [NM_128432]		AT2G28710			2.10783	5.25e-24
AT3G53600	Arabidopsis thaliana zinc finger (C2H2 type) family protein (AT3G53600) mRNA, complete cds [NM_115220]		AT3G53600			-3.19034	4.33e-57	-2.24796	1.2e-11
AT2G37430	Arabidopsis thaliana zinc finger (C2H2 type) family protein (ZAT11) (AT2G37430) mRNA, complete cds [NM_129298]		AT2G37430			-2.11233	3.86e-24
AT1G08290	Arabidopsis thaliana zinc finger (C2H2 type) protein (WIP3) (AT1G08290) mRNA, complete cds [NM_100702]		AT1G08290					-2.71649	2.22e-17
AT1G24580	Arabidopsis thaliana zinc finger (C3HC4-type RING finger) family protein (AT1G24580) mRNA, complete cds [NM_202179]		AT1G24580			2.12306	1.84e-24
AT1G49200	Arabidopsis thaliana zinc finger (C3HC4-type RING finger) family protein (AT1G49200) mRNA, complete cds [NM_103810]		AT1G49200	2.69874	3.18e-07
AT1G49210	Arabidopsis thaliana zinc finger (C3HC4-type RING finger) family protein (AT1G49210) mRNA, complete cds [NM_103811]		AT1G49210	2.45035	3.98e-07
AT1G49220	Arabidopsis thaliana zinc finger (C3HC4-type RING finger) family protein (AT1G49220) mRNA, complete cds [NM_103812]		AT1G49220			3.28279	6.66e-60
AT1G49230	Arabidopsis thaliana zinc finger (C3HC4-type RING finger) family protein (AT1G49230) mRNA, complete cds [NM_103813]		AT1G49230	2.13418	1.65e-06	2.31272	3.64e-30
AT1G62370	Arabidopsis thaliana zinc finger (C3HC4-type RING finger) family protein (AT1G62370) mRNA, complete cds [NM_104917]		AT1G62370			2.50929	3.81e-36
AT3G61550	Arabidopsis thaliana zinc finger (C3HC4-type RING finger) family protein (AT3G61550) mRNA, complete cds [NM_116020]		AT3G61550					2.20836	3.64e-11
AT4G28270	Arabidopsis thaliana zinc finger (C3HC4-type RING finger) family protein (AT4G28270) mRNA, complete cds [NM_118967]		AT4G28270			2.61559	2.01e-39
AT5G10650	Arabidopsis thaliana zinc finger (C3HC4-type RING finger) family protein (AT5G10650) mRNA, complete cds [NM_001036792]		AT5G10650			2.08694	2.18e-23
AT5G47610	Arabidopsis thaliana zinc finger (C3HC4-type RING finger) family protein (AT5G47610) mRNA, complete cds [NM_124134]		AT5G47610			2.55891	1.13e-37	2.61104	4.46e-16
AT5G55970	Arabidopsis thaliana zinc finger (C3HC4-type RING finger) family protein (AT5G55970) mRNA, complete cds [NM_124979]		AT5G55970					-2.30256	2.66e-12
AT2G19810	Arabidopsis thaliana zinc finger (CCCH-type) family protein (AT2G19810) mRNA, complete cds [NM_127539]		AT2G19810			2.79188	7.36e-45
AT4G29190	Arabidopsis thaliana zinc finger (CCCH-type) family protein (AT4G29190) mRNA, complete cds [NM_119063]		AT4G29190			3.6701	1.36e-71
AT3G60530	Arabidopsis thaliana zinc finger (GATA type) family protein (AT3G60530) mRNA, complete cds [NM_115917]		AT3G60530					2.07225	1.53e-09
AT1G68360	Arabidopsis thaliana zinc finger protein-related (AT1G68360) mRNA, complete cds [NM_105507]		AT1G68360			3.23231	2.21e-58
ZIP11	Arabidopsis thaliana ZIP11 (ZINC TRANSPORTER 11 PRECURSOR); cation transmembrane transporter/ metal ion transmembrane transporter (ZIP11) mRNA, complete cds [NM_104468]		AT1G55910					2.0557	2.39e-09
