# Supplementary material for: Assessing Global Transcriptome Changes in Response to South African Cassava Mosaic Virus [ZA-99] Infection in Susceptible Arabidopsis thaliana
Source: PLoS One. 2013 Jun 27;8(6):e67534. doi: 10.1371/journal.pone.0067534 (PMC3694866; doi:10.1371/journal.pone.0067534)
Supplement: Table S2 — Selected differentially expressed genes showing log2-fold change and adjusted P-Values (p<0.05). (XLSX) [file pone.0067534.s002.xlsx]

## Sheet: selected fold change genes
Table S2: Selected differentially expressed genes showing log2-fold change and adjusted P-Values (p < 0.05)
Gene Name	Description		Arabidopsis ATG no.	14 dpi Fold Change	Adjusted P- value	24 dpi Fold Change	Adjusted P- value	36 dpi Fold Change	Adjusted P- value
JAZ10	Arabidopsis thaliana JAS1/JAZ10/TIFY9 (JASMONATE-ZIM-DOMAIN PROTEIN 10) (JAS1/JAZ10/TIFY9) mRNA, complete cds [NM_203047]		AT5G13220	2.04099	2.39e-06	-3.01888	7.18e-52	-4.98311	6.83e-37
JAZ3	Arabidopsis thaliana JAI3/JAZ3/TIFY6B (JASMONATE-ZIM-DOMAIN PROTEIN 3) (JAI3/JAZ3/TIFY6B) mRNA, complete cds [NM_001084705]		AT3G17860	-1.52432	0.000529444	-2.29003	1.77e-29	-2.67101	8.04e-17
JAZ10	Arabidopsis thaliana JAS1/JAZ10/TIFY9 (JASMONATE-ZIM-DOMAIN PROTEIN 10) (JAS1/JAZ10/TIFY9) mRNA, complete cds [NM_203046]		AT5G13220	2.01689	3.27e-06	-3.38088	6.88e-63	-4.88158	4.38e-43
TIFY10B	Arabidopsis thaliana JAZ2/TIFY10B (JASMONATE-ZIM-DOMAIN PROTEIN 2) (JAZ2/TIFY10B) mRNA, complete cds [NM_106153]		AT1G74950	-1.1977	0.0470899			-1.39811	0.0115213
JAZ5	Arabidopsis thaliana JAZ5/TIFY11A (JASMONATE-ZIM-DOMAIN PROTEIN 5) (JAZ5/TIFY11A) mRNA, complete cds [NM_101599]		AT1G17380	-1.7687	8.11e-05	-2.62804	2.67e-33
JAZ11	Arabidopsis thaliana JAZ11/TIFY3A (JASMONATE-ZIM-DOMAIN PROTEIN 11) (JAZ11/TIFY3A) mRNA, complete cds [NM_114212]		AT3G43440			1.15575	0.0922094
ATGSTF3	Arabidopsis thaliana ATGSTF3 (GLUTATHIONE S-TRANSFERASE 16); glutathione transferase (ATGSTF3) mRNA, complete cds [NM_126346]		AT2G02930	2.29308	9.28e-07	1.89624	7.21e-18	1.31811	0.0437447
GSTF7	Arabidopsis thaliana ATGSTF7 (GLUTATHIONE S-TRANSFERASE 11); glutathione transferase (ATGSTF7) mRNA, complete cds [NM_100173]		AT1G02920	1.73018	2.64e-05	1.62532	1.28e-10	-1.51148	0.00133164
ATGSTF13	Arabidopsis thaliana ATGSTF13 (Arabidopsis thaliana Glutathione S-transferase (class phi) 13); glutathione transferase (ATGSTF13) mRNA, complete cds [NM_116141]		AT3G62760	-1.75667	2.4e-05	-2.41785	2.33e-33	-1.69004	2.64e-05
ATGSTU6	Arabidopsis thaliana ATGSTU6 (GLUTATHIONE S-TRANSFERASE 24); glutathione transferase (ATGSTU6) mRNA, complete cds [NM_128498]		AT2G29440	1.46829	0.000414707	1.33482	0.000254928	-6.7083	5.86e-62
ATGSTU11	Arabidopsis thaliana ATGSTU11 (Arabidopsis thaliana Glutathione S-transferase (class tau) 11); glutathione transferase (ATGSTU11) mRNA, complete cds [NM_105661]		AT1G69930	1.22954	0.0407863	-1.35831	9.64e-05	-2.56036	1.85e-15
ATGSTU4	Arabidopsis thaliana ATGSTU4 (GLUTATHIONE S-TRANSFERASE 22); glutathione transferase (ATGSTU4) mRNA, complete cds [NM_128500]		AT2G29460	1.21608	0.0280107	1.16494	0.0735726	-3.19508	2.74e-23
ATGSTF4	Arabidopsis thaliana ATGSTF4 (GLUTATHIONE S-TRANSFERASE 31) (ATGSTF4) mRNA, complete cds [NM_001123749]		AT1G02950	1.33778	0.00340498			-1.45097	0.00435095
ATGSTU12	Arabidopsis thaliana ATGSTU12 (Arabidopsis thaliana Glutathione S-transferase (class tau) 12); glutathione transferase (ATGSTU12) mRNA, complete cds [NM_105660]		AT1G69920			-1.37055	5.67e-05	-2.0468	3.06e-09
ATGSTU15	Arabidopsis thaliana ATGSTU15 (Arabidopsis thaliana Glutathione S-transferase (class tau) 15); glutathione transferase (ATGSTU15) mRNA, complete cds [NM_104660]		AT1G59670	-1.21359	0.045003	1.28994	0.00148793
ATGSTT2	Arabidopsis thaliana ATGSTT2 (Arabidopsis thaliana Glutathione S-transferase (class theta) 2); glutathione transferase (ATGSTT2) mRNA, complete cds [NM_123489]		AT5G41240	1.26648	0.010352	1.49214	1.79e-07
ATGSTZ1	Arabidopsis thaliana ATGSTZ1 (GLUTATHIONE S-TRANSFERASE 18); glutathione transferase (ATGSTZ1) mRNA, complete cds [NM_179595]		AT2G02390	1.32115	0.00495606	1.32425	0.000390773
ATGSTU7	Arabidopsis thaliana ATGSTU7 (GLUTATHIONE S-TRANSFERASE 25); glutathione transferase (ATGSTU7) mRNA, complete cds [NM_128496]		AT2G29420			-1.66018	1.7e-11	-1.99419	2.62e-07
ATGSTU18	Arabidopsis thaliana ATGSTU18 (GLUTATHIONE S-TRANSFERASE 29); glutathione transferase (ATGSTU18) mRNA, complete cds [NM_100910]		AT1G10360	1.38211	0.00201668			1.40745	0.00968396
ATGSTU16	Arabidopsis thaliana ATGSTU16 (Arabidopsis thaliana Glutathione S-transferase (class tau) 16); glutathione transferase (ATGSTU16) mRNA, complete cds [NM_104662]		AT1G59700			1.81769	1.12e-15	1.54024	0.000736441
ATGSTU3	Arabidopsis thaliana ATGSTU3 (GLUTATHIONE S-TRANSFERASE 21); glutathione transferase (ATGSTU3) mRNA, complete cds [NM_128501]		AT2G29470			1.94105	4.5e-16	-4.40556	1e-37
ATGSTU28	Arabidopsis thaliana ATGSTU28 (Arabidopsis thaliana Glutathione S-transferase (class tau) 28); glutathione transferase (ATGSTU28) mRNA, complete cds [NM_104246]		AT1G53680	-1.34127	0.00300146	1.20353	0.0260754
ATGSTU8	Arabidopsis thaliana ATGSTU8 (Arabidopsis thaliana Glutathione S-transferase (class tau) 8); glutathione transferase (ATGSTU8) mRNA, complete cds [NM_111761]		AT3G09270	1.31479	0.00436951	1.3401	0.00020604
ATGSTU13	Arabidopsis thaliana ATGSTU13 (GLUTATHIONE S-TRANSFERASE 12); glutathione transferase (ATGSTU13) mRNA, complete cds [NM_102475]		AT1G27130	1.19512	0.047585	1.18063	0.049176
ATGSTU9	Arabidopsis thaliana ATGSTU9 (GLUTATHIONE S-TRANSFERASE TAU 9); glutathione transferase (ATGSTU9) mRNA, complete cds [NM_125642]		AT5G62480			-1.50327	1.01e-07	-1.58936	0.000980682
ATGSTF11	Arabidopsis thaliana ATGSTF11 (GLUTATHIONE S-TRANSFERASE F11); glutathione transferase (ATGSTF11) mRNA, complete cds [NM_111189]		AT3G03190	-1.23561	0.0219759	-1.24701	0.00677502
ERD9	Arabidopsis thaliana ATGSTU17/ERD9/GST30/GST30B (EARLY-RESPONSIVE TO DEHYDRATION 9); glutathione transferase (ATGSTU17/ERD9/GST30/GST30B) mRNA, complete cds [NM_100911]		AT1G10370					-2.88603	1.75e-19
GSTF5	Arabidopsis thaliana ATGSTF5 (Arabidopsis thaliana Glutathione S-transferase (class phi) 5); glutathione transferase (ATGSTF5) mRNA, complete cds [NM_100175]		AT1G02940	-1.32702	0.0092864
ATGSTU23	Arabidopsis thaliana ATGSTU23 (Arabidopsis thaliana Glutathione S-transferase (class tau) 23); glutathione transferase (ATGSTU23) mRNA, complete cds [NM_106481]		AT1G78320			-1.22195	0.0150743
ATGSTF8	Arabidopsis thaliana ATGSTF8 (GLUTATHIONE S-TRANSFERASE 8); glutathione transferase (ATGSTF8) mRNA, complete cds [NM_180148]		AT2G47730			-1.19943	0.0492358
ATGSTF14	Arabidopsis thaliana ATGSTF14 (Arabidopsis thaliana Glutathione S-transferase (class phi) 14); glutathione transferase (ATGSTF14) mRNA, complete cds [NM_103873]		AT1G49860			-1.78896	6.86e-15
ATGSTF12	Arabidopsis thaliana ATGSTF12 (GLUTATHIONE S-TRANSFERASE 26); glutathione transferase (ATGSTF12) mRNA, complete cds [NM_121728]		AT5G17220			1.19858	0.029961
ATGSTU1	Arabidopsis thaliana ATGSTU1 (GLUTATHIONE S-TRANSFERASE 19); glutathione transferase (ATGSTU1) mRNA, complete cds [NM_128503]		AT2G29490					-1.40513	0.010105
GSTU10	Arabidopsis thaliana ATGSTU10 (Arabidopsis thaliana Glutathione S-transferase (class tau) 10); glutathione transferase (ATGSTU10) mRNA, complete cds [NM_106118]		AT1G74590			1.61325	2.53e-10
ATGSTU26	Arabidopsis thaliana ATGSTU26 (Arabidopsis thaliana Glutathione S-transferase (class tau) 26); glutathione transferase (ATGSTU26) mRNA, complete cds [NM_101580]		AT1G17190					1.49247	0.00194901
ATGSTU22	Arabidopsis thaliana ATGSTU22 (Arabidopsis thaliana Glutathione S-transferase (class tau) 22); glutathione transferase (ATGSTU22) mRNA, complete cds [NM_106482]		AT1G78340					-1.35556	0.024009
ATGSTU20	Arabidopsis thaliana ATGSTU20 (Arabidopsis thaliana Glutathione S-transferase (class tau) 20); glutathione transferase (ATGSTU20) mRNA, complete cds [NM_106484]		AT1G78370			-1.75662	5.1e-14
ATGSTU2	Arabidopsis thaliana ATGSTU2 (GLUTATHIONE S-TRANSFERASE 20); glutathione transferase (ATGSTU2) mRNA, complete cds [NM_128502]		AT2G29480	-1.23117	0.0210404
ATGSTU24	Arabidopsis thaliana ATGSTU24 (ARABIDOPSIS THALIANA GLUTATHIONE S-TRANSFERASE (CLASS TAU) 24); glutathione transferase (ATGSTU24) mRNA, complete cds [NM_101578]		AT1G17170			1.19591	0.0323516
ATGSTU5	Arabidopsis thaliana ATGSTU5 (Arabidopsis thaliana Glutathione S-transferase (class tau) 5); glutathione transferase (ATGSTU5) mRNA, complete cds [NM_128499]		AT2G29450	-1.37053	0.00484652
ATGSTU25	Arabidopsis thaliana ATGSTU25 (Arabidopsis thaliana Glutathione S-transferase (class tau) 25); glutathione transferase (ATGSTU25) mRNA, complete cds [NM_101579]		AT1G17180			1.27221	0.00705414
AT1G65820	Arabidopsis thaliana microsomal glutathione s-transferase, putative (AT1G65820) mRNA, complete cds [NM_105255]		AT1G65820			1.16636	0.0710183
ATGSTU27	Arabidopsis thaliana ATGSTU27 (Arabidopsis thaliana Glutathione S-transferase (class tau) 27); glutathione transferase (ATGSTU27) mRNA, complete cds [NM_114248]		AT3G43800					1.53136	0.000888541
AT1G72210	Arabidopsis thaliana basic helix-loop-helix (bHLH) family protein (bHLH096) (AT1G72210) mRNA, complete cds [NM_105880]		AT1G72210	-2.09223	2.09e-06	-2.08067	3.32e-23	-2.41627	1.09e-13
AT5G43650	Arabidopsis thaliana basic helix-loop-helix (bHLH) family protein (AT5G43650) mRNA, complete cds [NM_123731]		AT5G43650	-1.43863	0.000647346	-2.79939	4.32e-45	-1.6951	2.35e-05
AT2G18300	Arabidopsis thaliana basic helix-loop-helix (bHLH) family protein (AT2G18300) mRNA, complete cds [NM_179645]		AT2G18300	1.24951	0.0187383	1.37353	4.97e-05	2.50139	9.75e-15
AT3G21330	Arabidopsis thaliana basic helix-loop-helix (bHLH) family protein (AT3G21330) mRNA, complete cds [NM_113028]		AT3G21330	1.35103	0.00464538	1.23293	0.0107424	-1.4343	0.00594985
AT2G42300	Arabidopsis thaliana basic helix-loop-helix (bHLH) family protein (AT2G42300) mRNA, complete cds [NM_001036453]		AT2G42300	-1.21976	0.0317637	1.16296	0.0772625	1.42863	0.0066123
AT2G22760	Arabidopsis thaliana basic helix-loop-helix (bHLH) family protein (AT2G22760) mRNA, complete cds [NM_127841]		AT2G22760	1.21019	0.0331383	-4.54345	6.28e-97	-3.02086	3.74e-21
AT5G10570	Arabidopsis thaliana basic helix-loop-helix (bHLH) family protein (AT5G10570) mRNA, complete cds [NM_121095]		AT5G10570	1.2436	0.0196304	1.18006	0.0498947	1.98611	1.54e-08
AT5G48560	Arabidopsis thaliana basic helix-loop-helix (bHLH) family protein (AT5G48560) mRNA, complete cds [NM_124232]		AT5G48560			1.26884	0.0032048	-1.55282	0.000567234
AT3G07340	Arabidopsis thaliana basic helix-loop-helix (bHLH) family protein (AT3G07340) mRNA, complete cds [NM_111613]		AT3G07340	-1.26445	0.0122885			-1.9229	8.22e-08
AT4G20970	Arabidopsis thaliana basic helix-loop-helix (bHLH) family protein (AT4G20970) mRNA, complete cds [NM_118215]		AT4G20970	-1.31669	0.00495517	-1.23238	0.0109335
AT1G68810	Arabidopsis thaliana basic helix-loop-helix (bHLH) family protein (AT1G68810) mRNA, complete cds [NM_105555]		AT1G68810	-1.18557	0.0493365	-1.16245	0.0782362
AT3G57800	Arabidopsis thaliana basic helix-loop-helix (bHLH) family protein (AT3G57800) mRNA, complete cds [NM_180414]		AT3G57800	1.22343	0.0234949	1.40002	1.54e-05
AT5G50915	Arabidopsis thaliana basic helix-loop-helix (bHLH) family protein (AT5G50915) mRNA, complete cds [NM_180832]		AT5G50915			-2.2698	7.16e-29	1.7315	9.92e-06
AT1G51140	Arabidopsis thaliana basic helix-loop-helix (bHLH) family protein (AT1G51140) mRNA, complete cds [NM_103993]		AT1G51140			1.16204	0.0790301	1.60862	0.000169774
AT5G57150	Arabidopsis thaliana basic helix-loop-helix (bHLH) family protein (AT5G57150) mRNA, complete cds [NM_203219]		AT5G57150	-1.39026	0.00124816			-1.86193	3.87e-07
AT2G46810	Arabidopsis thaliana basic helix-loop-helix (bHLH) family protein (AT2G46810) mRNA, complete cds [NM_130247]		AT2G46810	-1.32314	0.00954384			1.47554	0.00270993
SCRM2	Arabidopsis thaliana basic helix-loop-helix (bHLH) family protein / F-box family protein (AT1G12860) mRNA, complete cds [NM_101157]		AT1G12860			1.18109	0.0485816	2.01001	8.19e-09
AT1G61660	Arabidopsis thaliana basic helix-loop-helix (bHLH) family protein (AT1G61660) mRNA, complete cds [NM_179505]		AT1G61660			1.15663	0.0902954	-1.70126	2.03e-05
bHLH071	Arabidopsis thaliana BHLH071 (BETA HLH PROTEIN 71); DNA binding / transcription factor (BHLH071) mRNA, complete cds [NM_124039]		AT5G46690			1.94581	2.82e-19	1.73401	9.37e-06
AT1G01260	Arabidopsis thaliana basic helix-loop-helix (bHLH) family protein (AT1G01260) mRNA, complete cds [NM_001083971]		AT1G01260			-1.39951	1.57e-05	-2.1596	1.4e-10
bHLH093	Arabidopsis thaliana BHLH093 (BETA HLH PROTEIN 93); DNA binding / transcription factor (BHLH093) mRNA, complete cds [NM_125962]		AT5G65640	-1.35139	0.00260297			1.70949	1.67e-05
AT2G40200	Arabidopsis thaliana basic helix-loop-helix (bHLH) family protein (AT2G40200) mRNA, complete cds [NM_129578]		AT2G40200	1.31268	0.00441786	1.81817	1.09e-15
AT3G47640	Arabidopsis thaliana basic helix-loop-helix (bHLH) family protein (AT3G47640) mRNA, complete cds [NM_114632]		AT3G47640	-2.52	4.39e-07	-1.58319	1.38e-09
AT5G51780	Arabidopsis thaliana basix helix-loop-helix (bHLH) family protein (AT5G51780) mRNA, complete cds [NM_124557]		AT5G51780	-1.43692	0.0181285	-1.23957	0.00867772
FRU	Arabidopsis thaliana ATBHLH029/BHLH029/FIT1/FRU (FE-DEFICIENCY INDUCED TRANSCRIPTION FACTOR 1); DNA binding / transcription factor (ATBHLH029/BHLH029/FIT1/FRU) mRNA, complete cds [NM_179783]		AT2G28160	1.50823	0.00024279	1.22502	0.0137101
AT4G01460	Arabidopsis thaliana basic helix-loop-helix (bHLH) family protein (AT4G01460) mRNA, complete cds [NM_116376]		AT4G01460			1.30384	0.000877556	2.57841	1.11e-15
AT5G46760	Arabidopsis thaliana basic helix-loop-helix (bHLH) family protein (AT5G46760) mRNA, complete cds [NM_124046]		AT5G46760			1.24379	0.00753728
AT5G50915	Arabidopsis thaliana basic helix-loop-helix (bHLH) family protein (AT5G50915) mRNA, complete cds [NM_124470]		AT5G50915					1.77481	3.46e-06
AT5G57150	Arabidopsis thaliana basic helix-loop-helix (bHLH) family protein (AT5G57150) mRNA, complete cds [NM_125097]		AT5G57150					-1.52724	0.000965442
AT3G61950	Arabidopsis thaliana basic helix-loop-helix (bHLH) family protein (AT3G61950) mRNA, complete cds [NM_180404]		AT3G61950			1.18847	0.0398611
AT4G09180	Arabidopsis thaliana basic helix-loop-helix (bHLH) family protein (AT4G09180) mRNA, complete cds [NM_116987]		AT4G09180	-1.23463	0.0202505
AT1G06170	Arabidopsis thaliana basic helix-loop-helix (bHLH) family protein (AT1G06170) mRNA, complete cds [NM_100498]		AT1G06170			-1.2735	0.00271453
AT1G05805	Arabidopsis thaliana basic helix-loop-helix (bHLH) family protein (AT1G05805) mRNA, complete cds [NM_100461]		AT1G05805					-1.40252	0.0106104
AT3G23690	Arabidopsis thaliana basic helix-loop-helix (bHLH) family protein (AT3G23690) mRNA, complete cds [NM_113273]		AT3G23690			1.21807	0.0169784
CIB5	Arabidopsis thaliana basic helix-loop-helix (bHLH) family protein (AT1G26260) mRNA, complete cds [NM_102390]		AT1G26260					1.47694	0.00263819
ATAIB	Arabidopsis thaliana basic helix-loop-helix (bHLH) family protein (AT2G46510) mRNA, complete cds [NM_130216]		AT2G46510			-1.38917	2.49e-05
AT5G57150	Arabidopsis thaliana basic helix-loop-helix (bHLH) family protein (AT5G57150) mRNA, complete cds [NM_203218]		AT5G57150					-1.64219	7.94e-05
AT4G17880	Arabidopsis thaliana basic helix-loop-helix (bHLH) family protein (AT4G17880) mRNA, complete cds [NM_117897]		AT4G17880			1.62684	1.17e-10
AT1G22490	Arabidopsis thaliana basic helix-loop-helix (bHLH) family protein (AT1G22490) mRNA, complete cds [NM_102098]		AT1G22490			1.22347	0.0143723
AT3G23210	Arabidopsis thaliana basic helix-loop-helix (bHLH) family protein (AT3G23210) mRNA, complete cds [NM_113222]		AT3G23210	-1.19984	0.0370218
AT5G56960	Arabidopsis thaliana basic helix-loop-helix (bHLH) family protein (AT5G56960) mRNA, complete cds [NM_125078]		AT5G56960	1.46225	0.000463286
AT2G42280	Arabidopsis thaliana basic helix-loop-helix (bHLH) family protein (AT2G42280) mRNA, complete cds [NM_201941]		AT2G42280			2.16262	1.23e-25
AT5G15160	Arabidopsis thaliana bHLH family protein (AT5G15160) mRNA, complete cds [NM_121520]		AT5G15160					2.16254	1.3e-10
AT2G24260	Arabidopsis thaliana basic helix-loop-helix (bHLH) family protein (AT2G24260) mRNA, complete cds [NM_127988]		AT2G24260			1.18554	0.0430902
AT4G14410	Arabidopsis thaliana basic helix-loop-helix (bHLH) family protein (AT4G14410) mRNA, complete cds [NM_117520]		AT4G14410			1.16385	0.0755439
AT2G31210	Arabidopsis thaliana basic helix-loop-helix (bHLH) family protein (AT2G31210) mRNA, complete cds [NM_128677]		AT2G31210			-1.66354	1.41e-11
AT3G56770	Arabidopsis thaliana basic helix-loop-helix (bHLH) family protein (AT3G56770) mRNA, complete cds [NM_115536]		AT3G56770			1.46956	5.59e-07
AT4G16430	Arabidopsis thaliana basic helix-loop-helix (bHLH) family protein (AT4G16430) mRNA, complete cds [NM_117738]		AT4G16430			1.23616	0.00968451
AT1G62975	Arabidopsis thaliana basic helix-loop-helix (bHLH) family protein (bHLH125) (AT1G62975) mRNA, complete cds [NM_148621]		AT1G62975					-4.6236	3.37e-40
AT4G29930	Arabidopsis thaliana basic helix-loop-helix (bHLH) family protein (AT4G29930) mRNA, complete cds [NM_001085002]		AT4G29930					-2.53288	4.01e-15
CIB1	Arabidopsis thaliana basic helix-loop-helix (bHLH) family protein (AT4G34530) mRNA, complete cds [NM_119618]		AT4G34530			1.39667	1.79e-05
AT1G07400	Arabidopsis thaliana 17.8 kDa class I heat shock protein (HSP17.8-CI) (AT1G07400) mRNA, complete cds [NM_100614]		AT1G07400	-5.57396	3.11e-09	-4.17346	2.22e-86	-5.37467	2.09e-40
AT-HSFA4A	Arabidopsis thaliana AT-HSFA4A (Arabidopsis thaliana heat shock transcription factor A4A); DNA binding / transcription factor (AT-HSFA4A) mRNA, complete cds [NM_118004]		AT4G18880	-1.70306	6.46e-05	-1.20266	0.0267161	1.45453	0.00405889
AT2G21510	Arabidopsis thaliana DNAJ heat shock N-terminal domain-containing protein (AT2G21510) mRNA, complete cds [NM_127723]		AT2G21510	-3.29802	4.39e-08	-3.5761	8.87e-69	-2.22948	2.02e-11
AT4G30350	Arabidopsis thaliana heat shock protein-related (AT4G30350) mRNA, complete cds [NM_119181]		AT4G30350	-1.61612	7.06e-05	-1.4356	2.93e-06	-1.47564	0.00270574
ATERDJ3A	Arabidopsis thaliana DNAJ heat shock N-terminal domain-containing protein (AT3G08970) mRNA, complete cds [NM_111731]		AT3G08970	-1.35558	0.00214874	-1.26783	0.00331658	-2.85526	4.16e-19
AT1G53540	Arabidopsis thaliana 17.6 kDa class I small heat shock protein (HSP17.6C-CI) (AA 1-156) (AT1G53540) mRNA, complete cds [NM_104232]		AT1G53540	-1.30394	0.012573	-1.50485	1.31e-06	-6.17054	1.33e-56
ATHSP101	Arabidopsis thaliana ATHSP101 (HEAT SHOCK PROTEIN 101); ATP binding / ATPase (ATHSP101) mRNA, complete cds [NM_106091]		AT1G74310	-3.09256	6.34e-08	-5.18292	1.93e-114	-5.46869	2.14e-49
HSFB4	Arabidopsis thaliana AT-HSFB4 (Arabidopsis thaliana heat shock transcription factor B4); DNA binding / transcription factor (AT-HSFB4) mRNA, complete cds [NM_103602]		AT1G46264	-1.24698	0.0154701	1.42795	4.21e-06	1.56963	0.000398553
AT1G54050	Arabidopsis thaliana 17.4 kDa class III heat shock protein (HSP17.4-CIII) (AT1G54050) mRNA, complete cds [NM_104282]		AT1G54050	-4.11099	1.24e-08	-2.66111	8.12e-41	-2.92599	5.6e-20
AT5G51440	Arabidopsis thaliana 23.5 kDa mitochondrial small heat shock protein (HSP23.5-M) (AT5G51440) mRNA, complete cds [NM_124523]		AT5G51440	-2.31551	1.14e-06	-1.67024	9.5e-12	-5.63845	3.59e-51
AT2G29500	Arabidopsis thaliana 17.6 kDa class I small heat shock protein (HSP17.6B-CI) (AT2G29500) mRNA, complete cds [NM_128504]		AT2G29500	-1.69057	3.29e-05	-2.07973	3.54e-23	-3.50768	4.47e-27
AT1G59860	Arabidopsis thaliana 17.6 kDa class I heat shock protein (HSP17.6A-CI) (AT1G59860) mRNA, complete cds [NM_104679]		AT1G59860	-6.41377	2.4e-09	-6.76846	9.03e-155	-3.70941	1.13e-24
AT4G09350	Arabidopsis thaliana DNAJ heat shock N-terminal domain-containing protein (AT4G09350) mRNA, complete cds [NM_117003]		AT4G09350	1.3314	0.00327446	1.58136	1.53e-09	1.57874	0.000327926
AT-HSFB2B	Arabidopsis thaliana AT-HSFB2B (Arabidopsis thaliana heat shock transcription factor B2B); transcription factor (AT-HSFB2B) mRNA, complete cds [NM_117235]		AT4G11660	-1.74281	2.06e-05	-1.28328	0.00190514	-1.41012	0.00924259
HSF1	Arabidopsis thaliana HSF1 (ARABIDOPSIS HEAT SHOCK FACTOR 1); DNA binding / transcription factor (HSF1) mRNA, complete cds [NM_117884]		AT4G17750	1.31973	0.0054953	1.23131	0.0112971	-1.65122	6.48e-05
AT-HSFC1	Arabidopsis thaliana AT-HSFC1 (Arabidopsis thaliana heat shock transcription factor C1); DNA binding / transcription factor (AT-HSFC1) mRNA, complete cds [NM_113363]		AT3G24520	-2.37459	6.93e-07	-1.47339	4.61e-07	1.62626	0.00011427
AT1G22630	Arabidopsis thaliana heat shock protein binding / unfolded protein binding (AT1G22630) mRNA, complete cds [NM_102110]		AT1G22630	1.2215	0.025728	1.17229	0.0612931	1.66589	4.62e-05
J20	Arabidopsis thaliana J20 (DNAJ-LIKE 20); heat shock protein binding (J20) mRNA, complete cds [NM_179045]		AT4G13830	1.19031	0.0444581	1.48384	2.72e-07	1.31408	0.0466223
AT5G37670	Arabidopsis thaliana 15.7 kDa class I-related small heat shock protein-like (HSP15.7-CI) (AT5G37670) mRNA, complete cds [NM_123126]		AT5G37670			1.30966	0.000698325	-1.89276	1.78e-07
ATHSP90.1	Arabidopsis thaliana HSP81-1 (HEAT SHOCK PROTEIN 81-1); ATP binding / unfolded protein binding (HSP81-1) mRNA, complete cds [NM_124642]		AT5G52640	-1.26187	0.0186691	-1.41858	6.51e-06
CPHSC70-2EAT_SHOCK_PROTEIN_70-2	Arabidopsis thaliana cpHSC70-2 (HEAT SHOCK PROTEIN 70-7); ATP binding / unfolded protein binding (cpHSC70-2) mRNA, complete cds [NM_124369]		AT5G49910			-1.30398	0.000872758	-1.47057	0.00297475
mtHsc70-1	Arabidopsis thaliana MTHSC70-1 (mitochondrial heat shock protein 70-1); ATP binding / unfolded protein binding (MTHSC70-1) mRNA, complete cds [NM_119952]		AT4G37910	1.28372	0.00771996	-1.31631	0.000536856
AT5G37440	Arabidopsis thaliana DNAJ heat shock N-terminal domain-containing protein (AT5G37440) mRNA, complete cds [NM_123103]		AT5G37440	1.25893	0.0119152			-1.4977	0.00175871
AT2G47440	Arabidopsis thaliana DNAJ heat shock N-terminal domain-containing protein (AT2G47440) mRNA, complete cds [NM_130312]		AT2G47440	-1.28665	0.0148072	-1.43225	3.44e-06
AT3G47940	Arabidopsis thaliana DNAJ heat shock protein, putative (AT3G47940) mRNA, complete cds [NM_114663]		AT3G47940	1.28372	0.00745455			-1.63854	8.64e-05
AT2G20560	Arabidopsis thaliana DNAJ heat shock family protein (AT2G20560) mRNA, complete cds [NM_127616]		AT2G20560	-2.83828	1.2e-07	-2.495	1.03e-35
AT1G76700	Arabidopsis thaliana DNAJ heat shock N-terminal domain-containing protein (AT1G76700) mRNA, complete cds [NM_106320]		AT1G76700			-1.55352	7.06e-09	-1.79544	2.09e-06
J8	Arabidopsis thaliana J8; heat shock protein binding / unfolded protein binding (J8) mRNA, complete cds [NM_106740]		AT1G80920	1.90621	6.76e-06	1.47929	3.42e-07
AT1G52560	Arabidopsis thaliana 26.5 kDa class I small heat shock protein-like (HSP26.5-P) (AT1G52560) mRNA, complete cds [NM_104134]		AT1G52560			1.29208	0.0013691	-3.10822	3.18e-22
AT1G21080	Arabidopsis thaliana DNAJ heat shock N-terminal domain-containing protein (AT1G21080) mRNA, complete cds [NM_101962]		AT1G21080			-1.36878	6.13e-05	-1.49988	0.00168478
AT1G71000	Arabidopsis thaliana DNAJ heat shock N-terminal domain-containing protein (AT1G71000) mRNA, complete cds [NM_105769]		AT1G71000			-2.61712	1.81e-39	-5.09291	2.2e-45
MTHSC70-2	Arabidopsis thaliana mtHSC70-2 (HEAT SHOCK PROTEIN 70); ATP binding / unfolded protein binding (mtHSC70-2) mRNA, complete cds [NM_120996]		AT5G09590			-1.39027	2.37e-05	-1.58596	0.000279046
AT5G02490	Arabidopsis thaliana heat shock cognate 70 kDa protein 2 (HSC70-2) (HSP70-2) (AT5G02490) mRNA, complete cds [NM_120327]		AT5G02490			-1.20591	0.0243937	-2.52397	5.17e-15
HSP18.2	Arabidopsis thaliana HSP18.2 (HEAT SHOCK PROTEIN 18.2) (HSP18.2) mRNA, complete cds [NM_125364]		AT5G59720			-1.71391	6.99e-13	-1.77571	3.39e-06
AT1G72416	Arabidopsis thaliana heat shock protein binding (AT1G72416) mRNA, complete cds [NM_001124117]		AT1G72416	-1.33571	0.00301675	-2.76646	4.46e-44
AT5G09540	Arabidopsis thaliana DNAJ heat shock N-terminal domain-containing protein (AT5G09540) mRNA, complete cds [NM_120991]		AT5G09540	1.5228	0.000206085	1.68223	4.66e-12
AT3G62570	Arabidopsis thaliana DNAJ heat shock N-terminal domain-containing protein (AT3G62570) mRNA, complete cds [NM_116122]		AT3G62570	-1.97143	3.71e-06	-2.09736	1.07e-23
AT4G29920	Arabidopsis thaliana heat shock protein-related (AT4G29920) mRNA, complete cds [NM_119138]		AT4G29920	-1.21375	0.0279937	-1.34399	0.000175364
AT5G37750	Arabidopsis thaliana heat shock protein binding / unfolded protein binding (AT5G37750) mRNA, complete cds [NM_123134]		AT5G37750	1.23205	0.0199817			-1.39716	0.011705
AT-HSFB3	Arabidopsis thaliana AT-HSFB3 (Arabidopsis thaliana heat shock transcription factor B3); DNA binding / transcription factor (AT-HSFB3) mRNA, complete cds [NM_129732]		AT2G41690	1.26687	0.0102116	1.20929	0.0221113
AT2G40130	Arabidopsis thaliana heat shock protein-related (AT2G40130) mRNA, complete cds [NM_201917]		AT2G40130	-1.3844	0.0015081	1.27698	0.00239759
RHA1	Arabidopsis thaliana AT-HSFA4C (Arabidopsis thaliana heat shock transcription factor A4C); DNA binding / transcription factor (AT-HSFA4C) mRNA, complete cds [NM_203162]		AT5G45710			-1.42412	5.02e-06	-1.39724	0.011695
AT4G21870	Arabidopsis thaliana 26.5 kDa class P-related heat shock protein (HSP26.5-P) (AT4G21870) mRNA, complete cds [NM_118308]		AT4G21870			-1.65696	2.05e-11	-7.48764	2.95e-69
AT1G72416	Arabidopsis thaliana heat shock protein binding (AT1G72416) mRNA, complete cds [NM_001036191]		AT1G72416			-1.69297	2.46e-12	-4.14505	1.03e-34
AT-HSFA3	Arabidopsis thaliana AT-HSFA3 (Arabidopsis thaliana heat shock transcription factor A3); DNA binding / transcription factor (AT-HSFA3) mRNA, complete cds [NM_120453]		AT5G03720			-1.60841	3.33e-10	-1.48722	0.00216537
AT3G14200	Arabidopsis thaliana DNAJ heat shock N-terminal domain-containing protein (AT3G14200) mRNA, complete cds [NM_112276]		AT3G14200	-2.37082	2.89e-06	-1.54666	1.02e-08
HSP70	Arabidopsis thaliana HSP70 (heat shock protein 70); ATP binding (HSP70) mRNA, complete cds [NM_112093]		AT3G12580	-1.98178	1.16e-05	-2.36123	1.24e-31
AT-HSP17.6A	Arabidopsis thaliana AT-HSP17.6A (Arabidopsis thaliana heat shock protein 17.6A) (AT-HSP17.6A) mRNA, complete cds [NM_121241]		AT5G12030			-2.04397	4.05e-22	-5.76445	1.81e-52
AT-HSFA6A	Arabidopsis thaliana AT-HSFA6A (Arabidopsis thaliana heat shock transcription factor A6A); DNA binding / transcription factor (AT-HSFA6A) mRNA, complete cds [NM_123751]		AT5G43840	1.50302	0.000432507	2.31122	4.05e-30
AT-HSFA6B	Arabidopsis thaliana AT-HSFA6B (Arabidopsis thaliana heat shock transcription factor A6B); DNA binding / transcription factor (AT-HSFA6B) mRNA, complete cds [NM_113182]		AT3G22830	-1.82844	1.99e-05	-1.62287	1.47e-10
AT5G47600	Arabidopsis thaliana heat shock protein-related (AT5G47600) mRNA, complete cds [NM_124133]		AT5G47600			-1.40017	1.53e-05	-1.67005	4.21e-05
AT1G30280	Arabidopsis thaliana heat shock protein binding (AT1G30280) mRNA, complete cds [NM_102767]		AT1G30280			-1.16651	0.0707412	1.62549	0.000116223
AT1G72416	Arabidopsis thaliana heat shock protein binding (AT1G72416) mRNA, complete cds [NM_001124118]		AT1G72416	-1.29482	0.00620913	-2.25672	1.81e-28
AT5G18140	Arabidopsis thaliana DNAJ heat shock N-terminal domain-containing protein (AT5G18140) mRNA, complete cds [NM_121819]		AT5G18140			1.33155	0.000291317	1.36532	0.0204387
ATHSFA2	Arabidopsis thaliana ATHSFA2 (Arabidopsis thaliana heat shock transcription factor A2) (ATHSFA2) mRNA, complete cds [NM_001124916]		AT2G26150	-3.86158	1.51e-08	-5.33291	2.13e-118
AT-HSFB2A	Arabidopsis thaliana AT-HSFB2A (Arabidopsis thaliana heat shock transcription factor B2A); DNA binding / transcription factor (AT-HSFB2A) mRNA, complete cds [NM_125595]		AT5G62020	-1.43841	0.000665249			-1.36112	0.0218525
CLPB4	Arabidopsis thaliana CLPB-M/CLPB4/HSP98.7 (HEAT SHOCK PROTEIN 98.7); ATP binding / ATPase (CLPB-M/CLPB4/HSP98.7) mRNA, complete cds [NM_128071]		AT2G25140	-1.20622	0.0327971			-2.11054	5.36e-10
AT3G52490	Arabidopsis thaliana heat shock protein-related (AT3G52490) mRNA, complete cds [NM_115109]		AT3G52490	-1.20933	0.0308599	1.18857	0.0397439
AT3G12170	Arabidopsis thaliana DNAJ heat shock N-terminal domain-containing protein (AT3G12170) mRNA, complete cds [NM_112052]		AT3G12170			-1.25055	0.00600986	1.40055	0.0110144
HSP17.6II	Arabidopsis thaliana HSP17.6II (17.6 KDA CLASS II HEAT SHOCK PROTEIN) (HSP17.6II) mRNA, complete cds [NM_121240]		AT5G12020			-1.70573	1.15e-12	-5.9387	2.97e-54
AT5G47590	Arabidopsis thaliana heat shock protein-related (AT5G47590) mRNA, complete cds [NM_124132]		AT5G47590	-1.31638	0.00424522			-2.41859	1.02e-13
AT5G56000	Arabidopsis thaliana heat shock protein 81-4 (HSP81-4) (AT5G56000) mRNA, complete cds [NM_124982]		AT5G56000	1.27042	0.0109312
AT2G29970	Arabidopsis thaliana heat shock protein-related (AT2G29970) mRNA, complete cds [NM_128551]		AT2G29970	-1.47439	0.000537772
AT2G27140	Arabidopsis thaliana heat shock family protein (AT2G27140) mRNA, complete cds [NM_128272]		AT2G27140	1.47081	0.00040941
AT1G77020	Arabidopsis thaliana DNAJ heat shock N-terminal domain-containing protein (AT1G77020) mRNA, complete cds [NM_106353]		AT1G77020			-1.17148	0.0625402
AT2G25560	Arabidopsis thaliana DNAJ heat shock N-terminal domain-containing protein (AT2G25560) mRNA, complete cds [NM_128113]		AT2G25560			1.17844	0.0520159
AT1G72070	Arabidopsis thaliana DNAJ heat shock N-terminal domain-containing protein (AT1G72070) mRNA, complete cds [NM_105865]		AT1G72070					-1.3559	0.0239008
AT5G16650	Arabidopsis thaliana DNAJ heat shock N-terminal domain-containing protein (AT5G16650) mRNA, complete cds [NM_121671]		AT5G16650			-1.16669	0.0704604
ATHSP22.0	Arabidopsis thaliana ATHSP22.0 (Arabidopsis thaliana heat shock protein 22.0) (ATHSP22.0) mRNA, complete cds [NM_117093]		AT4G10250					-3.12917	1.76e-22
AT2G42750	Arabidopsis thaliana DNAJ heat shock N-terminal domain-containing protein (AT2G42750) mRNA, complete cds [NM_129836]		AT2G42750			1.43091	3.65e-06
AT3G09700	Arabidopsis thaliana DNAJ heat shock N-terminal domain-containing protein (AT3G09700) mRNA, complete cds [NM_111804]		AT3G09700	1.2694	0.0100368
AT2G05250	Arabidopsis thaliana DNAJ heat shock N-terminal domain-containing protein (AT2G05250) mRNA, complete cds [NM_126550]		AT2G05250	-1.22947	0.0235214
AT5G23240	Arabidopsis thaliana DNAJ heat shock N-terminal domain-containing protein (AT5G23240) mRNA, complete cds [NM_122230]		AT5G23240			1.34724	0.000153418
cpHsc70-1	Arabidopsis thaliana CPHSC70-1 (chloroplast heat shock protein 70-1); ATP binding / unfolded protein binding (CPHSC70-1) mRNA, complete cds [NM_118561]		AT4G24280			-1.20738	0.0233788
AT2G17880	Arabidopsis thaliana DNAJ heat shock protein, putative (AT2G17880) mRNA, complete cds [NM_127342]		AT2G17880			-1.4663	6.58e-07
HSP81-3	Arabidopsis thaliana HSP81-3 (Heat shock protein 81-3); ATP binding (HSP81-3) mRNA, complete cds [NM_124983]		AT5G56010			-1.29836	0.00108271
AT1G65280	Arabidopsis thaliana heat shock protein binding (AT1G65280) mRNA, complete cds [NM_105201]		AT1G65280			-1.16384	0.0755463
AT5G03030	Arabidopsis thaliana DNAJ heat shock N-terminal domain-containing protein (AT5G03030) mRNA, complete cds [NM_120381]		AT5G03030					-1.32281	0.0406766
Hsp70b	Arabidopsis thaliana HSP70B (heat shock protein 70B); ATP binding (HSP70B) mRNA, complete cds [NM_101471]		AT1G16030					-4.88888	3.74e-43
AT5G61670	Arabidopsis thaliana heat shock protein binding / unfolded protein binding (AT5G61670) mRNA, complete cds [NM_125561]		AT5G61670	1.23855	0.0302143
AT1G61770	Arabidopsis thaliana DNAJ heat shock N-terminal domain-containing protein (AT1G61770) mRNA, complete cds [NM_104859]		AT1G61770			-1.23559	0.00986852
AT5G20970	Arabidopsis thaliana heat shock family protein (AT5G20970) mRNA, complete cds [NM_122106]		AT5G20970					-1.34519	0.0284888
HSP60	Arabidopsis thaliana HSP60 (Heat shock protein 60); ATP binding / protein binding / unfolded protein binding (HSP60) mRNA, complete cds [NM_113304]		AT3G23990			-1.447	1.69e-06
AT1G11660	Arabidopsis thaliana heat shock protein, putative (AT1G11660) mRNA, complete cds [NM_101038]		AT1G11660			-1.23026	0.0116517
AT1G80030	Arabidopsis thaliana DNAJ heat shock protein, putative (AT1G80030) mRNA, complete cds [NM_106652]		AT1G80030			-1.20068	0.0282802
AT1G80030	Arabidopsis thaliana DNAJ heat shock protein, putative (AT1G80030) mRNA, complete cds [NM_179580]		AT1G80030			-1.19884	0.0297567
ATERDJ2A	Arabidopsis thaliana heat shock protein binding / unfolded protein binding (AT1G79940) mRNA, complete cds [NM_001124151]		AT1G79940			-1.19122	0.0369457
J20	Arabidopsis thaliana J20 (DNAJ-LIKE 20); heat shock protein binding (J20) mRNA, complete cds [NM_117457]		AT4G13830			1.4076	1.09e-05
AT2G01710	Arabidopsis thaliana DNAJ heat shock N-terminal domain-containing protein (AT2G01710) mRNA, complete cds [NM_126232]		AT2G01710					-1.66702	4.5e-05
AT1G79920	Arabidopsis thaliana heat shock protein 70, putative / HSP70, putative (AT1G79920) mRNA, complete cds [NM_180653]		AT1G79920					-1.62853	0.000108568
HSFA7A	Arabidopsis thaliana AT-HSFA7A (Arabidopsis thaliana heat shock transcription factor A7A); DNA binding / transcription factor (AT-HSFA7A) mRNA, complete cds [NM_115050]		AT3G51910					-3.46905	1.27e-26
AT1G69060	Arabidopsis thaliana heat shock protein binding (AT1G69060) mRNA, complete cds [NM_179533]		AT1G69060	-1.20438	0.0462425
ATHSP17.4	Arabidopsis thaliana ATHSP17.4 (Arabidopsis thaliana heat shock protein 17.4) (ATHSP17.4) mRNA, complete cds [NM_114492]		AT3G46230					-6.20234	6.59e-57
AT5G21430	Arabidopsis thaliana DNAJ heat shock N-terminal domain-containing protein (AT5G21430) mRNA, complete cds [NM_180531]		AT5G21430			1.17755	0.0532582
AT1G16680	Arabidopsis thaliana DNAJ heat shock N-terminal domain-containing protein / S-locus protein, putative (AT1G16680) mRNA, complete cds [NM_101528]		AT1G16680					1.36894	0.0192156
AT4G28480	Arabidopsis thaliana DNAJ heat shock family protein (AT4G28480) mRNA, complete cds [NM_001084989]		AT4G28480					-1.82501	9.91e-07
AT-HSFA8	Arabidopsis thaliana AT-HSFA8 (Arabidopsis thaliana heat shock transcription factor A8); DNA binding / transcription factor (AT-HSFA8) mRNA, complete cds [NM_105467]		AT1G67970			2.03468	7.54e-22
AT4G36040	Arabidopsis thaliana DNAJ heat shock N-terminal domain-containing protein (J11) (AT4G36040) mRNA, complete cds [NM_119771]		AT4G36040					-1.97978	1.83e-08
AT3G13310	Arabidopsis thaliana DNAJ heat shock N-terminal domain-containing protein (AT3G13310) mRNA, complete cds [NM_112176]		AT3G13310	-1.98959	3.71e-06
AT3G17830	Arabidopsis thaliana DNAJ heat shock family protein (AT3G17830) mRNA, complete cds [NM_112664]		AT3G17830					1.54864	0.000617956
AT2G35540	Arabidopsis thaliana DNAJ heat shock N-terminal domain-containing protein (AT2G35540) mRNA, complete cds [NM_129106]		AT2G35540			1.28553	0.0017559
AT3G09440	Arabidopsis thaliana heat shock cognate 70 kDa protein 3 (HSC70-3) (HSP70-3) (AT3G09440) mRNA, complete cds [NM_111778]		AT3G09440			-1.55175	7.75e-09
AT2G05250	Arabidopsis thaliana DNAJ heat shock N-terminal domain-containing protein (AT2G05250) mRNA, complete cds [NM_126550]		AT2G05250	-1.20568	0.0406363
ATHSP23.6-MITO	Arabidopsis thaliana ATHSP23.6-MITO (MITOCHONDRION-LOCALIZED SMALL HEAT SHOCK PROTEIN 23.6) (ATHSP23.6-MITO) mRNA, complete cds [NM_118652]		AT4G25200					-3.38071	1.49e-25
AT1G79030	Arabidopsis thaliana DNAJ heat shock N-terminal domain-containing protein / S-locus protein, putative (AT1G79030) mRNA, complete cds [NM_106554]		AT1G79030			1.27482	0.0025895
AT5G02490	Arabidopsis thaliana heat shock cognate 70 kDa protein 2 (HSC70-2) (HSP70-2) (AT5G02490) mRNA, complete cds [NM_120327]		AT5G02490					-1.87689	2.67e-07
ATHSFA1D	Arabidopsis thaliana ATHSFA1D (Arabidopsis thaliana heat shock transcription factor A1D); DNA binding / transcription factor (ATHSFA1D) mRNA, complete cds [NM_102966]		AT1G32330					-1.34139	0.0302939
AT1G18700	Arabidopsis thaliana DNAJ heat shock N-terminal domain-containing protein (AT1G18700) mRNA, complete cds [NM_101728]		AT1G18700					-1.31172	0.0482965
AT4G07990	Arabidopsis thaliana DNAJ heat shock N-terminal domain-containing protein (AT4G07990) mRNA, complete cds [NM_116868]		AT4G07990			1.15711	0.0892908
AT2G41520	Arabidopsis thaliana DNAJ heat shock N-terminal domain-containing protein (AT2G41520) mRNA, complete cds [NM_201930]		AT2G41520			-1.22888	0.012162
AT5G01390	Arabidopsis thaliana DNAJ heat shock protein, putative (AT5G01390) mRNA, complete cds [NM_120217]		AT5G01390	-1.20351	0.0344777
AT1G62970	Arabidopsis thaliana DNAJ heat shock N-terminal domain-containing protein (AT1G62970) mRNA, complete cds [NM_104975]		AT1G62970	-1.31508	0.00466838
AT4G39960	Arabidopsis thaliana DNAJ heat shock family protein (AT4G39960) mRNA, complete cds [NM_120160]		AT4G39960			-1.15875	0.0856901
AT5G23350	Arabidopsis thaliana GRAM domain-containing protein / ABA-responsive protein-related (AT5G23350) mRNA, complete cds [NM_122241]		AT5G23350	-1.5661	0.000153853	-1.46498	7.02e-07	-1.47624	0.0026749
ABI5	Arabidopsis thaliana ABI5 (ABA INSENSITIVE 5); DNA binding / transcription activator/ transcription factor (ABI5) mRNA, complete cds [NM_129185]		AT2G36270	-1.93694	7.66e-06	-1.36885	6.11e-05	-1.77857	3.16e-06
RAB18	Arabidopsis thaliana RAB18 (RESPONSIVE TO ABA 18) (RAB18) mRNA, complete cds [NM_126038]		AT5G66400	1.50251	0.000274178	1.66487	1.3e-11	2.22994	2e-11
MARD1	Arabidopsis thaliana MARD1 (MEDIATOR OF ABA-REGULATED DORMANCY 1) (MARD1) mRNA, complete cds [NM_116186]		AT3G63210	1.2043	0.0356385	2.996	3.62e-51	2.25785	9.21e-12
AT5G13200	Arabidopsis thaliana mRNA for ABA-responsive protein - like, complete cds, clone: RAFL16-55-K11 [AK229276]		AT5G13200	-1.91439	6.51e-06	1.47932	3.42e-07
ABI2	Arabidopsis thaliana ABI2 (ABA INSENSITIVE 2); protein serine/threonine phosphatase (ABI2) mRNA, complete cds [NM_125087]		AT5G57050	-1.29835	0.0075666	1.70108	1.51e-12
ABR1	Arabidopsis thaliana ABR1 (ABA REPRESSOR1); DNA binding / transcription factor (ABR1) mRNA, complete cds [NM_125871]		AT5G64750			-3.41358	7.03e-64	-6.76	1.91e-62
ABI1	Arabidopsis thaliana ABI1 (ABA INSENSITIVE 1); calcium ion binding / protein serine/threonine phosphatase (ABI1) mRNA, complete cds [NM_118741]		AT4G26080	1.1849	0.0494213	2.15558	1.99e-25
ABH1	Arabidopsis thaliana ABH1 (ABA HYPERSENSITIVE 1) (ABH1) mRNA, complete cds [NM_126934]		AT2G13540			-1.24883	0.00636861
ABA2	Arabidopsis thaliana ABA2 (ABA DEFICIENT 2); oxidoreductase (ABA2) mRNA, complete cds [NM_104113]		AT1G52340					1.6902	2.63e-05
AT5G23360	Arabidopsis thaliana GRAM domain-containing protein / ABA-responsive protein-related (AT5G23360) mRNA, complete cds [NM_122242]		AT5G23360			-1.215	0.0186166
AT5G08350	Arabidopsis thaliana GRAM domain-containing protein / ABA-responsive protein-related (AT5G08350) mRNA, complete cds [NM_120919]		AT5G08350			-1.39694	1.76e-05
ABA3	Arabidopsis thaliana ABA3/ATABA3/LOS5/SIR3 (ABA DEFICIENT 3); Mo-molybdopterin cofactor sulfurase/ selenocysteine lyase (ABA3/ATABA3/LOS5/SIR3) mRNA, complete cds [NM_101519]		AT1G16540			1.21908	0.0164856
AT3G02480	Arabidopsis thaliana ABA-responsive protein-related (AT3G02480) mRNA, complete cds [NM_111115]		AT3G02480					1.74132	7.86e-06
ABA4	Arabidopsis thaliana ABA4 (ABSCISIC ACID (ABA)-DEFICIENT 4); intramolecular oxidoreductase (ABA4) mRNA, complete cds [NM_105378]		AT1G67080			1.19794	0.0304981
ABA1	Arabidopsis thaliana ABA1 (ABA DEFICIENT 1); zeaxanthin epoxidase (ABA1) mRNA, complete cds [NM_126103]		AT5G67030			1.17862	0.0517895
AT5G13200	Arabidopsis thaliana GRAM domain-containing protein / ABA-responsive protein-related (AT5G13200) mRNA, complete cds [NM_121323]		AT5G13200	-1.2122	0.0289752
ABO1	Arabidopsis thaliana ABO1/ELO2 (ABA-OVERLY SENSITIVE 1); transcription elongation regulator (ABO1/ELO2) mRNA, complete cds [NM_121371]		AT5G13680			-1.17427	0.058172
SAD2	Arabidopsis thaliana SAD2 (SUPER SENSITIVE TO ABA AND DROUGHT2); protein transporter (SAD2) mRNA, complete cds [NM_128723]		AT2G31660			-1.17416	0.0583527
AT4G01600	Arabidopsis thaliana GRAM domain-containing protein / ABA-responsive protein-related (AT4G01600) mRNA, complete cds [NM_001036493]		AT4G01600	-1.30854	0.00487027
