# Supplementary material for: Assessing Global Transcriptome Changes in Response to South African Cassava Mosaic Virus [ZA-99] Infection in Susceptible Arabidopsis thaliana
Source: PLoS One. 2013 Jun 27;8(6):e67534. doi: 10.1371/journal.pone.0067534 (PMC3694866; doi:10.1371/journal.pone.0067534)
Supplement: Table S6 — Log2 fold changes of differentially expressed selected core cell cycle genes of SACMV and CaLCuV. (XLS) [file pone.0067534.s006.xls]

## Sheet: Sheet1
	Table S6: Log2 fold changes of differentially expressed selected core cell cycle genes of SACMV and CaLCuV
Arabidopsis	Gene	Fold Change	Up/down/nc	Fold Change	Up/down/nc	Fold Change	Up/down/nc	Up/Down/NC
Accession nos.		SACMV (14 dpi)		SACMV (24 dpi)		SACMV (36 dpi)		CaLCuV 12 dpi*
At4g37490	CYCB1;1	1.51	Up			1.6	Up	Up
At2g26760	CYCB1;4			-1.61	Down			NC
At1g34460	CYCB1;5			-1.16	Down
At4g35620	CYCB2;2			-1.3	Down	1.45	Up	NC
At1g76310	CYCB2;4			-1.4	Down
At4g34160	CYCB3;1			-1.59	Down			NC
At1g77390	CYCA1;2			-2.15	Down	-1.31	Down	NC
At1g15570	CYCA2;3	-1.2	Down	-1.28	Down	1.72	Up
At5g43080	CYCA3;1	1.33	Up
At1g47210	CYCA3;2	1.32	Up			1.61	Up
At1g47230	CYCA3;4			1.16	Up
At4g34160	CYCD3;1	-1.82	Down	-1.33	Down			NC
At5g67260	CYCD3;2	-1.38	Down	-1.15	Down			Down
At3g50070	CYCD3;3	-1.34	Down	-1.18	Down
At5g65420	CYCD4;1			-1.18	Down	1.48	Up	NC
At5g10440	CYCD4;2	1.27	Up					Up
At2g38620	CDKB1;2			-1.45	Down
At1g76540	CDKB2;1			-1.69	Down			Down
At1g20930	CDKB2;2			-1.29	Down
At3g50630	KRP2			1.5	Up	1.69	Up
At3g24810	KRP5	1.29	Up
								* Table II Ascencio-Ibanez et al., Plant Physiol 148, 2008
	NC= no change
	up= induced
	down= repressed
	CaLCuV qRT-PCR 9 dpi**
	CYCB1;1	1.41	Up
	CYCD1;1	-2.75	Down
	CYCD3;2	-4.43	Down
	CYCD4;2	0.568	Up
	CYL1	-1.69	Down
	CDKB2;1	-3.81	Down
	CDKD;1	0.482	Up
	CDKG;1	0.273	Up
	CKL5	0.208	Up
	CKL6	0.249	Up
	E2FC	1.05	Up
	UCE	0
	** Supplemental Table 8
	** Ascencio-Ibanez et al., Plant Physiol 148, 2008
